# Supplementary material for: JAFFA: High sensitivity transcriptome-focused fusion gene detection
Source: Genome Med. 2015 May 11;7(1):43. doi: 10.1186/s13073-015-0167-x (PMC4445815; doi:10.1186/s13073-015-0167-x)
Supplement: Additional file 3: — Fusion genes in the BT-474, SK-BR-3, KPL-4 and MCF-7 cell lines. A list of the true positive fusion genes used in the validation of JAFFA on the Edgren and ENCODE dataset, along with a list of the probable true positives, and the fusion calls from JAFFA, FusionCatcher, SOAPfuse, defuse and TopHat-Fusion. [file 13073_2015_167_MOESM3_ESM.xlsx]

## Sheet: True Positives
Validated fusion genes found in the BT-474, SK-BR-3, KPL-4 and MCF-7 cell lines
Gene1	Gene2	Sample		Source		1-Edgren et al., Genome Biol 2011, 12:R6
ACACA	STAC2	BT-474		1		2- Kangaspeska e. al., PLoS One 2012, 7:e48745
RPS6KB1	SNF8	BT-474		1		3-Sakarya et al. PLoS Comput Biol 2012, 8:e1002464
VAPB	IKZF3	BT-474		1		4-Maher et al. PNAS 2009, 106:12353–8
ZMYND8	CEP250	BT-474		1		5-Inaki et al. Genome Res 2011, 21:676–87
RAB22A	MYO9B	BT-474		1
SKA2|TRIM37	MYO19	BT-474		1
DIDO1	TTI1|KIAA0406	BT-474		1
STARD3	DOK5	BT-474		1
LAMP1	MCF2L	BT-474		1		Where there are several synonymous gene IDs we separate these by a "|"
GLB1	CMTM7	BT-474		1		We also count genes in close proximity to a known true positive
CPNE1|RBM12	PI3	BT-474		1
BCAS3	MED13	BT-474		2
MRPL45	TRPC4AP	BT-474		2
MED1	UPS32	BT-474		2
PIP4K2B	RAD51C	BT-474		2
RAE1	STX16-NPEPL1|STX16	BT-474		2
ACSF2|ENSG00000167107	MED1	BT-474		2
AHCTF1|ENSG00000153207	NAAA	BT-474		2
MED1	STXBP4	BT-474		2
THRA	AC090627.1|SKAP1	BT-474		2
SYNRG	TOB1|ENSG00000141232	BT-474		2
TATDN1	GSDMB	SK-BR-3		5
CSE1L	ENSG00000236127|RP4-791K14.2	SK-BR-3		1
RARA	PKIA	SK-BR-3		1,5
ANKHD1|ANKHD1-EIF4EBP3	PCDH1	SK-BR-3		1,5
CCDC85C	SETD3	SK-BR-3		1
SUMF1	LRRFIP2	SK-BR-3		1
WDR67|TBC1D31	ZNF704	SK-BR-3		1,5
CYTH1	EIF3H|ENSG00000147677	SK-BR-3		1
DHX35	ITCH	SK-BR-3		1,5
NFS1	PREX1	SK-BR-3		1
ATAD5	TLK2	SK-BR-3		5
COL14A1	MTSS1	SK-BR-3		5
DEPDC1B	PDE4D	SK-BR-3		5
KIAA1303	AB046838	SK-BR-3		5
PBRM1	WDR82	SK-BR-3		5
PLDN	AKAP13	SK-BR-3		5
PREX1	CPNE1	SK-BR-3		5
TAF2	COLEC10	SK-BR-3		5
TRIO	FBXL7	SK-BR-3		5
VSTM2L	CTNNBL1	SK-BR-3		5
WDR67	SLC30A8	SK-BR-3		5
CBX3	C15orf57	SK-BR-3		5
RANBP10	PSKH1	SK-BR-3		5
BSG	NFIX	KPL-4		1
PPP1R12A	SEPT10	KPL-4		1
NOTCH1	NUP214	KPL-4		1
BCAS4	BCAS3	MCF-7		1,3
ARFGEF2	SULF2	MCF-7		1,3,5
RPS6KB1	VMP1|TMEM49	MCF-7		1,5
MSI1	GCN1L1	MCF-7		2,3,5
VMP1|TMEM49	AC099850.1|ENSG00000224738	MCF-7		2,4
SMARCA4	CARM1	MCF-7		2,5
SLC25A24	NBPF6|NBPF4	MCF-7		3
USP31	CRYL1	MCF-7		3
TBL1XR1	RGS17	MCF-7		3,5
TAF4	BRIP1	MCF-7		3,5
RPS6KB1	DIAPH3	MCF-7		3,5
AHCYL1	RAD51C	MCF-7		3,4
ABCA5	PPP4R1L	MCF-7		3
C16orf45|MPV17L|RP11-1021N1.1|C16ORF45	ABCC1	MCF-7		3
C16orf62	IQCK	MCF-7		3
CXorf15|TXLNG	SYAP1	MCF-7		3,5
MYO6	SENP6	MCF-7		3,5
POP1	MATN2	MCF-7		3,5
GATAD2B	NUP210L	MCF-7		3,5
ESR1	C6orf97|CCDC170	MCF-7		3,5
DEPDC1B	ELOVL7	MCF-7		3,5
ATXN7L3	FAM171A2|GRN	MCF-7		3,5
SYTL2	PICALM	MCF-7		3
ADAMTS19	SLC27A6	MCF-7		3
ARHGAP19	DRG1	MCF-7		4
MYO9B	FCHO1	MCF-7		4,5
AK7	PAPOLA	MCF-7		4,5
ANKS1A	UHRF1BP1	MCF-7		5
ATP1A1	AK222712|ZFP64|ENSG00000020256	MCF-7		5
B3GNTL1	SLC9A8	MCF-7		5
BCAS3	AMPD1	MCF-7		5
BCAS3	ATXN7	MCF-7		5
BCAS4	ZMYND8	MCF-7		5
CHEK2	XBP1|ENSG00000226471	MCF-7		5
KCND3	PPM1E	MCF-7		5
MTAP|RP11-145E5.5	CDKN2BAS|CDKN2B-AS1	MCF-7		5
NAV1|IPO9-AS1	GPR37L1	MCF-7		5
NCOA3	SULF2	MCF-7		5
PLCG1	TOP1	MCF-7		5
PNPLA7	WDR85|DPH7	MCF-7		5
PTPRG	CCDC129	MCF-7		5
PTPRN2	FAM62B	MCF-7		5
RAD51C	ATXN7	MCF-7		5
RSBN1	AK123199|AP4B1-AS1|AP4B1	MCF-7		5
SGPP2	ULK4	MCF-7		5
SULF2	PRICKLE2|RP11-129B22.1|PRICKLE2-AS1	MCF-7		5
TEX14	PTPRG	MCF-7		5
TOP1	CR593014	MCF-7		5
TSPAN9	TEAD4	MCF-7		5
UBE2V1|TMEM189-UBE2V1	TBX2|TBX2-AS1	MCF-7		5
VAV3	AK123199|AP4B1-AS1|AP4B1|PTPN22|RP5-1073O3.2	MCF-7		5
ZMYND8	USP32	MCF-7		5

## Sheet: Probable True Positives
Genes considered as probable true positives
Gene1	Gene2
ALDOA	PREX1	Promiscuous fusion partner
AMH	VMP1	Promiscuous fusion partner
ATXN7	GTPBP10	Promiscuous fusion partner
ATXN7	RP5-947P14.2	Promiscuous fusion partner
BCAS3	AC136289.1	Promiscuous fusion partner
BCAS3	ENSG00000228340	Promiscuous fusion partner
BCAS3	REG4	Promiscuous fusion partner
BCAS3	S100PBP	Promiscuous fusion partner
BCAS4	RP5-1043L13.1	Promiscuous fusion partner
CA4	TANC2	Predicted by 3 or more tools
CXorf38	VMP1	Promiscuous fusion partner
ENSG00000229344	MED1	Promiscuous fusion partner
ENSG00000229344	PREX1	Promiscuous fusion partner
ENSG00000240409	MED1	Promiscuous fusion partner
LTBR	VMP1	Promiscuous fusion partner
PTGES3L-AARSD1	VMP1	Promiscuous fusion partner
RP5-1043L13.1	BCAS3	Promiscuous fusion partner
SARS	SLC25A24	Predicted by 3 or more tools
SKA2	VMP1	Promiscuous fusion partner
SULF2	ZNF217|ENSG00000171940	Promiscuous fusion partner
TOP1	U2	Promiscuous fusion partner
TRIM37	RPS6KB1	Promiscuous fusion partner
VMP1	FHAD1	Promiscuous fusion partner
VMP1	WDR66	Promiscuous fusion partner
VMP1|TMEM49	PRRT2	Promiscuous fusion partner

## Sheet: JAFFA results - Edgren
sample	fusion genes	chrom1	base1	chrom2	base2	gap (kb)	spanning pairs	spanning reads	inframe	aligns	rearrangement	contig	contig break	classification	known
BT-474	THRA:AC090627.1	chr17	38243106	chr17	46371709	8128.6	78	90	FALSE	TRUE	FALSE	Locus_3570_Transcript_20/20_Confidence_0.200_Length_1938	1220	HighConfidence	Yes
MCF-7	BCAS4:BCAS3	chr20	49411710	chr17	59445688	Inf	92	49	FALSE	TRUE	TRUE	Locus_1194_Transcript_12/54_Confidence_0.167_Length_409	234	HighConfidence	Yes
BT-474	ACACA:STAC2	chr17	35479453	chr17	37374426	1894.97	49	51	TRUE	TRUE	TRUE	Locus_1429_Transcript_34/47_Confidence_0.220_Length_4963	1898	HighConfidence	Yes
SK-BR-3	TATDN1:GSDMB	chr8	125551169	chr17	38066177	Inf	70	8	FALSE	TRUE	TRUE	Locus_1514_Transcript_25/31_Confidence_0.250_Length_734	131	HighConfidence	Yes
BT-474	RPS6KB1:SNF8	chr17	57970686	chr17	47021337	10949.4	37	35	TRUE	TRUE	TRUE	Locus_2422_Transcript_20/36_Confidence_0.176_Length_1571	1303	HighConfidence	Yes
SK-BR-3	CYTH1:EIF3H	chr17	76778284	chr8	117768258	Inf	50	13	FALSE	TRUE	TRUE	Locus_6_Transcript_1276/4765_Confidence_0.004_Length_4015	1788	HighConfidence	Yes
BT-474	VAPB:IKZF3	chr20	56964573	chr17	37934020	Inf	33	14	TRUE	TRUE	TRUE	Locus_1326_Transcript_37/66_Confidence_0.113_Length_2153	1844	HighConfidence	Yes
BT-474	TOB1:SYNRG	chr17	48943419	chr17	35880751	13062.7	25	18	FALSE	TRUE	FALSE	Locus_292_Transcript_36/97_Confidence_0.080_Length_1756	1298	HighConfidence	Yes
BT-474	ZMYND8:CEP250	chr20	45852970	chr20	34078463	11774.5	36	5	FALSE	TRUE	TRUE	Locus_915_Transcript_121/169_Confidence_0.121_Length_8296	5156	HighConfidence	Yes
MCF-7	ARFGEF2:SULF2	chr20	47538547	chr20	46365686	1172.86	8	20	TRUE	TRUE	TRUE	Locus_1980_Transcript_21/26_Confidence_0.400_Length_3593	3383	HighConfidence	Yes
KPL-4	BSG:NFIX	chr19	580782	chr19	13135835	12555.1	15	12	TRUE	TRUE	FALSE	Locus_1088_Transcript_44/66_Confidence_0.370_Length_5991	509	HighConfidence	Yes
BT-474	MED1:STXBP4	chr17	37607291	chr17	53218671	15611.4	13	8	TRUE	TRUE	TRUE	Locus_2101_Transcript_41/73_Confidence_0.031_Length_592	279	HighConfidence	Yes
BT-474	STARD3:DOK5	chr17	37793484	chr20	53259997	Inf	10	7	FALSE	TRUE	TRUE	Locus_1272_Transcript_21/46_Confidence_0.058_Length_519	352	HighConfidence	Yes
SK-BR-3	RARA:PKIA	chr17	38465538	chr8	79485046	Inf	8	9	FALSE	TRUE	TRUE	Locus_7756_Transcript_2/11_Confidence_0.188_Length_464	134	HighConfidence	Yes
BT-474	RAB22A:MYO9B	chr20	56886178	chr19	17256207	Inf	9	7	FALSE	TRUE	TRUE	Locus_410_Transcript_13/55_Confidence_0.253_Length_3361	388	HighConfidence	Yes
SK-BR-3	ANKHD1:PCDH1	chr5	139825560	chr5	141234001	1408.44	7	4	TRUE	TRUE	TRUE	Locus_1111_Transcript_70/92_Confidence_0.060_Length_1813	1295	HighConfidence	Yes
MCF-7	BCAS4:BCAS3	chr20	49411710	chr17	59430949	Inf	2	8	FALSE	TRUE	TRUE	Locus_1194_Transcript_17/54_Confidence_0.042_Length_685	510	HighConfidence	Yes
SK-BR-3	SUMF1:LRRFIP2	chr3	4418014	chr3	37170640	32752.6	5	4	TRUE	TRUE	TRUE	Locus_3352_Transcript_7/22_Confidence_0.509_Length_2856	823	HighConfidence	-
MCF-7	RPS6KB1:VMP1	chr17	57992064	chr17	57917129	74.931	2	6	TRUE	TRUE	TRUE	Locus_1136_Transcript_2/30_Confidence_0.042_Length_654	222	HighConfidence	Yes
BT-474	RP11-96H19.1:RP11-446N19.1	chr12	46781755	chr12	47046173	264.428	4	4	FALSE	TRUE	FALSE	Locus_18342_Transcript_1/2_Confidence_0.667_Length_435	261	HighConfidence	-
MCF-7	AC099850.1:VMP1	chr17	57184952	chr17	57915656	730.706	4	4	FALSE	TRUE	FALSE	Locus_1136_Transcript_15/30_Confidence_0.049_Length_604	125	HighConfidence	-
BT-474	VAPB:IKZF3	chr20	56964573	chr17	37944627	Inf	6	2	TRUE	TRUE	TRUE	Locus_1326_Transcript_32/66_Confidence_0.028_Length_451	142	HighConfidence	Yes
BT-474	SKA2:MYO19	chr17	57232492	chr17	34863763	22368.7	2	5	FALSE	TRUE	FALSE	Locus_2722_Transcript_14/26_Confidence_0.342_Length_2460	157	HighConfidence	Yes
SK-BR-3	RRAS:RRAS2	chr19	50143203	chr11	14317401	Inf	4	3	TRUE	TRUE	TRUE	Locus_3909_Transcript_8/10_Confidence_0.174_Length_394	192	HighConfidence	-
SK-BR-3	TATDN1:GSDMB	chr8	125551169	chr17	38062238	Inf	2	5	FALSE	TRUE	TRUE	Locus_1514_Transcript_15/31_Confidence_0.132_Length_723	122	HighConfidence	Yes
BT-474	GLB1:CMTM7	chr3	33055548	chr3	32483332	572.217	4	2	TRUE	TRUE	TRUE	Locus_2208_Transcript_41/43_Confidence_0.094_Length_1587	1302	HighConfidence	Yes
BT-474	SKA2:MYO19	chr17	57232492	chr17	34863351	22369.1	2	4	TRUE	TRUE	FALSE	Locus_2722_Transcript_10/26_Confidence_0.316_Length_2338	157	HighConfidence	Yes
MCF-7	PAPOLA:AK7	chr14	96968937	chr14	96904172	64.759	3	2	FALSE	TRUE	TRUE	Locus_4151_Transcript_28/29_Confidence_0.122_Length_310	203	HighConfidence	Yes
BT-474	VAPB:IKZF3	chr20	56964573	chr17	37922746	Inf	2	3	TRUE	TRUE	TRUE	Locus_1326_Transcript_39/66_Confidence_0.092_Length_2036	1727	HighConfidence	Yes
SK-BR-3	RARA:PKIA	chr17	38465538	chr8	79510593	Inf	4	1	FALSE	TRUE	TRUE	Locus_7756_Transcript_10/11_Confidence_0.312_Length_995	134	HighConfidence	Yes
BT-474	DIDO1:TTI1	chr20	61569148	chr20	36642259	24926.9	2	1	FALSE	TRUE	FALSE	Locus_1483_Transcript_54/70_Confidence_0.138_Length_3743	121	HighConfidence	-
KPL-4	PPP1R12A:SEPT10	chr12	80211174	chr2	110343415	Inf	1	1	TRUE	TRUE	TRUE	Locus_6266_Transcript_4/4_Confidence_0.000_Length_500	379	HighConfidence	Yes
MCF-7	RSBN1:AP4B1-AS1	chr1	114354332	chr1	114442494	88.161	0	5	FALSE	TRUE	TRUE	Locus_3121_Transcript_5/9_Confidence_0.083_Length_1526	1333	MediumConfidence	-
KPL-4	INIP:C5	chr9	115478741	chr9	123719646	8240.9	0	3	TRUE	TRUE	TRUE	Locus_4833_Transcript_2/5_Confidence_0.429_Length_335	219	MediumConfidence	-
MCF-7	ATXN7L3:FAM171A2	chr17	42275388	chr17	42433956	158.565	1	0	FALSE	TRUE	TRUE	Locus_1584_Transcript_24/43_Confidence_0.010_Length_365	228	MediumConfidence	Yes
KPL-4	NOTCH1:NUP214	chr9	139438476	chr9	134062676	5375.8	-	1	TRUE	TRUE	TRUE	Locus_163_Transcript_98/117_Confidence_0.054_Length_3183	76	MediumConfidence	Yes
MCF-7	AP4E1:TIA1	chr15	51233972	chr2	70444126	Inf	-	1	TRUE	TRUE	TRUE	Locus_15262_Transcript_3/5_Confidence_0.125_Length_169	61	MediumConfidence	-
KPL-4	NPRL2:NOLC1	chr3	50385841	chr10	103912161	Inf	-	1	FALSE	TRUE	TRUE	Locus_6089_Transcript_6/7_Confidence_0.600_Length_2416	94	MediumConfidence	-
BT-474	RP1-56K13.3:WRAP53	chr17	37077460	chr17	7605078	29472.4	1627	2	NA	FALSE	TRUE	Locus_148_Transcript_108/117_Confidence_0.014_Length_514	231	LowConfidence	-
KPL-4	UBB:UBC	chr17	16286030	chr12	125396331	Inf	129	6	NA	FALSE	TRUE	Locus_1990_Transcript_10/11_Confidence_0.550_Length_560	142	LowConfidence	-
BT-474	TUBB:TUBB3	chr6_ssto_hap7	2024482	chr16	90001953	Inf	1	37	NA	FALSE	TRUE	Locus_31062_Transcript_1/1_Confidence_1.000_Length_365	176	LowConfidence	-
SK-BR-3	REXO1L1:TRAM1	chr8	86571380	chr8	71495404	15076	28	7	NA	FALSE	TRUE	Locus_1981_Transcript_46/231_Confidence_0.014_Length_2205	1093	LowConfidence	-
BT-474	THRA:AC090627.1	chr17	38243106	chr17	46384695	8141.59	4	30	NA	FALSE	FALSE	Locus_3570_Transcript_18/20_Confidence_0.400_Length_1710	1220	LowConfidence	Yes
SK-BR-3	TIMM23B:LINC00843	chr10	51387761	chr10	51732773	345.012	13	8	NA	FALSE	FALSE	Locus_3490_Transcript_2/11_Confidence_0.565_Length_879	232	LowConfidence	-
MCF-7	SULF2:ZNF217	chr20	46415151	chr20	52210298	5795.15	7	12	NA	FALSE	TRUE	Locus_1060_Transcript_5/37_Confidence_0.067_Length_367	249	LowConfidence	-
BT-474	TIMM23B:LINC00843	chr10	51387761	chr10	51732773	345.012	8	9	NA	FALSE	FALSE	Locus_870_Transcript_24/29_Confidence_0.126_Length_818	155	LowConfidence	-
BT-474	STX16:RAE1	chr20	57227143	chr20	55929091	1298.05	12	5	NA	FALSE	TRUE	Locus_855_Transcript_25/45_Confidence_0.185_Length_1758	679	LowConfidence	Yes
SK-BR-3	PDE4DIP:RP11-495P10.2	chr1	144952202	chr1	147917469	2965.27	10	2	NA	FALSE	TRUE	Locus_1154_Transcript_25/35_Confidence_0.060_Length_374	232	LowConfidence	-
BT-474	ZNF749:AC010642.1	chr19	57946957	chr19	58826215	879.258	3	5	NA	FALSE	FALSE	Locus_7655_Transcript_6/14_Confidence_0.214_Length_926	268	LowConfidence	-
SK-BR-3	ERBB3:RP11-399J13.3	chr12	56496510	chr11	64807882	Inf	2	4	NA	FALSE	TRUE	Locus_2093_Transcript_14/27_Confidence_0.388_Length_5089	4889	LowConfidence	-

## Sheet: JAFFA results - ENCODE
sample	fusion genes	chrom1	base1	chrom2	base2	gap (kb)	spanning pairs	spanning reads	inframe	aligns	rearrangement	contig	contig break	classification	known
MCF-7_ENCODE_20mill	TANC2:CA4	chr17	61151375	chr17	58232675	2918.7	59	26	TRUE	TRUE	TRUE	SRR534293.1049545/1	63	HighConfidence	-
MCF-7_ENCODE_20mill	BCAS4:BCAS3	chr20	49411710	chr17	59445688	Inf	72	2	FALSE	TRUE	TRUE	SRR534293.12393502/2	68	HighConfidence	Yes
MCF-7_ENCODE_20mill	ARFGEF2:SULF2	chr20	47538547	chr20	46365686	1172.86	43	23	TRUE	TRUE	TRUE	SRR534293.10737126/2	37	HighConfidence	Yes
MCF-7_ENCODE_20mill	ABCA5:PPP4R1L	chr17	67309233	chr20	56847931	Inf	54	9	FALSE	TRUE	TRUE	SRR534293.10835427/2	50	HighConfidence	Yes
MCF-7_ENCODE_20mill	GSN:SMIM22	chr9	124043840	chr16	4844953	Inf	42	1	FALSE	TRUE	TRUE	SRR534293.12003660/1	34	HighConfidence	-
MCF-7_ENCODE_20mill	ADAMTS19:SLC27A6	chr5	128797450	chr5	128364038	433.406	19	4	FALSE	TRUE	TRUE	SRR534293.1287209/2	63	HighConfidence	Yes
MCF-7_ENCODE_20mill	SMARCA4:CARM1	chr19	11097269	chr19	11015627	81.641	11	4	TRUE	TRUE	TRUE	SRR534293.16284977/2	60	HighConfidence	Yes
MCF-7_ENCODE_20mill	GCN1L1:MSI1	chr12	120628101	chr12	120785317	157.213	11	1	TRUE	TRUE	TRUE	SRR534293.8035536/1	45	HighConfidence	Yes
MCF-7_ENCODE_20mill	MYO9B:FCHO1	chr19	17213367	chr19	17881234	667.87	9	2	TRUE	TRUE	FALSE	SRR534293.1001396/2	70	HighConfidence	Yes
MCF-7_ENCODE_20mill	PAPOLA:AK7	chr14	96968937	chr14	96904172	64.759	5	4	FALSE	TRUE	TRUE	SRR534293.17167493/2	63	HighConfidence	Yes
MCF-7_ENCODE_20mill	RSBN1:AP4B1-AS1	chr1	114354332	chr1	114442494	88.161	5	3	FALSE	TRUE	TRUE	SRR534293.15014025/1	50	HighConfidence	-
MCF-7_ENCODE_20mill	RP11-145E5.5:CDKN2B-AS1	chr9	21818201	chr9	22112319	294.126	4	3	FALSE	TRUE	FALSE	SRR534293.12683720/1	46	HighConfidence	-
MCF-7_ENCODE_20mill	ATXN7L3:FAM171A2	chr17	42275388	chr17	42433956	158.565	3	3	FALSE	TRUE	TRUE	SRR534293.1412375/2	60	HighConfidence	Yes
MCF-7_ENCODE_20mill	ADAMTS19:SLC27A6	chr5	128796175	chr5	128364038	432.129	4	2	FALSE	TRUE	TRUE	SRR534293.6272115/2	67	HighConfidence	Yes
MCF-7_ENCODE_20mill	C16orf45:ABCC1	chr16	15528616	chr16	16170183	641.568	3	3	TRUE	TRUE	FALSE	SRR534293.3004440/2	43	HighConfidence	-
MCF-7_ENCODE_20mill	SLC25A24:SARS	chr1	108724563	chr1	109777832	1053.27	3	2	FALSE	TRUE	TRUE	SRR534293.8737056/2	54	HighConfidence	-
MCF-7_ENCODE_20mill	TBL1XR1:RGS17	chr3	176914909	chr6	153365178	Inf	4	1	FALSE	TRUE	TRUE	SRR534293.15273003/2	62	HighConfidence	Yes
MCF-7_ENCODE_20mill	RPS6KB1:VMP1	chr17	57992064	chr17	57917129	74.931	2	2	TRUE	TRUE	TRUE	SRR534293.4061038/2	47	HighConfidence	Yes
MCF-7_ENCODE_20mill	AC099850.1:VMP1	chr17	57184952	chr17	57915656	730.706	3	1	FALSE	TRUE	FALSE	SRR534293.10569069/2	50	HighConfidence	-
MCF-7_ENCODE_20mill	TANC2:CA4	chr17	61086987	chr17	58232675	2854.31	3	1	TRUE	TRUE	TRUE	SRR534293.12330124/1	49	HighConfidence	-
MCF-7_ENCODE_20mill	MYO6:SENP6	chr6	76459140	chr6	76388299	70.838	1	2	FALSE	TRUE	TRUE	SRR534293.15526735/2	54	HighConfidence	Yes
MCF-7_ENCODE_20mill	SYTL2:PICALM	chr11	85468668	chr11	85685855	217.186	1	2	FALSE	TRUE	TRUE	SRR534293.13415556/1	34	HighConfidence	Yes
MCF-7_ENCODE_20mill	RP11-123O10.4:GRIP1	chr12	67462830	chr12	66935730	527.103	2	1	FALSE	TRUE	FALSE	SRR534293.4002370/2	49	HighConfidence	-
MCF-7_ENCODE_20mill	HIPK1:DENND2C	chr1	114484081	chr1	115161103	677.023	2	1	FALSE	TRUE	TRUE	SRR534293.17827393/2	62	HighConfidence	-
MCF-7_ENCODE_20mill	TANC2:CA4	chr17	61151375	chr17	58233921	2917.45	2	1	TRUE	TRUE	TRUE	SRR534293.3849049/1	47	HighConfidence	-
MCF-7_ENCODE_20mill	RSBN1:AP4B1-AS1	chr1	114354332	chr1	114440490	86.155	1	1	FALSE	TRUE	TRUE	SRR534293.7962665/2	43	HighConfidence	-
MCF-7_ENCODE_20mill	RP11-108K3.1:GLDN	chr15	51329878	chr15	51675982	346.112	1	1	FALSE	TRUE	FALSE	SRR534293.17665434/1	37	HighConfidence	-
MCF-7_ENCODE_20mill	LEMD3:RP1-74B13.2	chr12	65612399	chr12	111283403	45671	1	1	FALSE	TRUE	FALSE	SRR534293.4970045/1	39	HighConfidence	-
MCF-7_ENCODE_20mill	BCAS3:REG4	chr17	59445855	chr1	120337308	Inf	1	1	TRUE	TRUE	TRUE	SRR534293.16546769/1	51	HighConfidence	-
MCF-7_ENCODE_20mill	B3GNTL1:SLC9A8	chr17	80914571	chr20	48494518	Inf	1	1	FALSE	TRUE	TRUE	SRR534293.5221895/1	47	HighConfidence	-
MCF-7_ENCODE_20mill	SULF2:PRICKLE2	chr20	46414792	chr3	64085601	Inf	1	1	FALSE	TRUE	TRUE	SRR534293.19306400/2	54	HighConfidence	Yes
MCF-7_ENCODE_20mill	SPTLC1:RP11-27K13.3	chr9	94842298	chr1	117574958	Inf	1	1	FALSE	TRUE	TRUE	SRR534293.14687040/1	40	HighConfidence	-
MCF-7_ENCODE_20mill	RPS6KB1:VMP1	chr17	57987972	chr17	57915656	72.313	0	3	TRUE	TRUE	TRUE	SRR534293.7304406/2	63	MediumConfidence	Yes
MCF-7_ENCODE_20mill	PNPLA7:DPH7	chr9	140409831	chr9	140450100	40.267	0	2	TRUE	TRUE	TRUE	SRR534293.15239086/2	48	MediumConfidence	-
MCF-7_ENCODE_20mill	GATAD2B:NUP210L	chr1	153895209	chr1	154002530	107.317	0	2	FALSE	TRUE	TRUE	SRR534293.18801118/2	39	MediumConfidence	Yes
MCF-7_ENCODE_20mill	RP11-51L5.5:USP32	chr17	60361638	chr17	58275805	2085.84	0	2	FALSE	TRUE	FALSE	SRR534293.11913241/2	31	MediumConfidence	-
MCF-7_ENCODE_20mill	RBM6:BCAR1	chr3	50036946	chr16	75276988	Inf	0	2	TRUE	TRUE	TRUE	SRR534293.1212374/2	70	MediumConfidence	-
MCF-7_ENCODE_20mill	NME1:MBTD1	chr17	49233141	chr17	49258055	24.915	0	1	FALSE	TRUE	TRUE	SRR534293.10423787/1	61	MediumConfidence	-
MCF-7_ENCODE_20mill	FXR1:DNAJC19	chr3	180671628	chr3	180704810	33.18	0	1	FALSE	TRUE	TRUE	SRR534293.16879774/1	62	MediumConfidence	-
MCF-7_ENCODE_20mill	PLCG1:TOP1	chr20	39766498	chr20	39729849	36.647	0	1	FALSE	TRUE	TRUE	SRR534293.6487702/1	53	MediumConfidence	-
MCF-7_ENCODE_20mill	SARNP:MMP19	chr12	56194638	chr12	56236222	41.58	0	1	TRUE	TRUE	TRUE	SRR534293.3228702/1	58	MediumConfidence	-
MCF-7_ENCODE_20mill	AC005037.3:NIF3L1	chr2	201828353	chr2	201757969	70.382	0	1	FALSE	TRUE	TRUE	SRR534293.11182618/1	65	MediumConfidence	-
MCF-7_ENCODE_20mill	POP1:MATN2	chr8	99129618	chr8	99042690	86.926	0	1	FALSE	TRUE	TRUE	SRR534293.17162596/2	40	MediumConfidence	Yes
MCF-7_ENCODE_20mill	UBXN4:R3HDM1	chr2	136530117	chr2	136432902	97.212	0	1	FALSE	TRUE	TRUE	SRR534293.12589614/1	35	MediumConfidence	-
MCF-7_ENCODE_20mill	GIGYF2:EIF4E2	chr2	233562102	chr2	233445614	116.485	0	1	FALSE	TRUE	TRUE	SRR534293.7762555/2	40	MediumConfidence	-
MCF-7_ENCODE_20mill	DEPDC1B:ELOVL7	chr5	59934577	chr5	60053472	118.891	0	1	TRUE	TRUE	TRUE	SRR534293.9480235/2	44	MediumConfidence	Yes
MCF-7_ENCODE_20mill	TTC6:FOXA1	chr14	38184001	chr14	38061916	122.081	0	1	TRUE	TRUE	TRUE	SRR534293.3072767/1	63	MediumConfidence	-
MCF-7_ENCODE_20mill	EIF3H:RAD21	chr8	117738255	chr8	117879000	140.741	0	1	FALSE	TRUE	TRUE	SRR534293.10124161/1	39	MediumConfidence	-
MCF-7_ENCODE_20mill	SUN1:C7orf50	chr7	905704	chr7	1049779	144.078	0	1	TRUE	TRUE	TRUE	SRR534293.10994641/2	41	MediumConfidence	-
MCF-7_ENCODE_20mill	NPEPPS:EFCAB13	chr17	45682918	chr17	45490139	192.777	0	1	TRUE	TRUE	TRUE	SRR534293.3401617/2	58	MediumConfidence	-
MCF-7_ENCODE_20mill	EED:PICALM	chr11	85968638	chr11	85742653	225.987	0	1	TRUE	TRUE	TRUE	SRR534293.11703025/1	31	MediumConfidence	-
MCF-7_ENCODE_20mill	DNAJC25:UGCG	chr9	114429226	chr9	114676885	247.661	0	1	FALSE	TRUE	FALSE	SRR534293.6205818/1	56	MediumConfidence	-
MCF-7_ENCODE_20mill	ECI1:ATP6C	chr16	2294407	chr16	2577562	283.155	0	1	TRUE	TRUE	TRUE	SRR534293.8526810/2	39	MediumConfidence	-
MCF-7_ENCODE_20mill	TRIM37:DHX40	chr17	57161363	chr17	57663514	502.149	0	1	FALSE	TRUE	TRUE	SRR534293.7404053/2	56	MediumConfidence	-
MCF-7_ENCODE_20mill	WWOX:RP11-556H2.3	chr16	78466649	chr16	79135032	668.387	0	1	FALSE	TRUE	FALSE	SRR534293.14913633/1	58	MediumConfidence	-
MCF-7_ENCODE_20mill	LETM1:GAK	chr4	1850876	chr4	877874	973.003	0	1	TRUE	TRUE	FALSE	SRR534293.18191543/2	63	MediumConfidence	-
MCF-7_ENCODE_20mill	ING5:RNPEPL1	chr2	242641517	chr2	241511840	1129.68	0	1	FALSE	TRUE	TRUE	SRR534293.2092725/2	47	MediumConfidence	-
MCF-7_ENCODE_20mill	AGAP1:MLPH	chr2	236715975	chr2	238419217	1703.25	0	1	FALSE	TRUE	FALSE	SRR534293.185721/1	49	MediumConfidence	-
MCF-7_ENCODE_20mill	VAV3:RP5-1073O3.2	chr1	108138834	chr1	114357009	6218.18	0	1	FALSE	TRUE	TRUE	SRR534293.8688167/2	45	MediumConfidence	-
MCF-7_ENCODE_20mill	STX4:TNRC6A	chr16	31049968	chr16	24800553	6249.41	0	1	FALSE	TRUE	TRUE	SRR534293.19969903/1	36	MediumConfidence	-
MCF-7_ENCODE_20mill	WDR43:AC079145.4	chr2	29165247	chr2	20198967	8966.28	0	1	FALSE	TRUE	TRUE	SRR534293.19333811/1	66	MediumConfidence	-
MCF-7_ENCODE_20mill	RAB11FIP3:MKL2	chr16	476720	chr16	14234401	13757.7	0	1	TRUE	TRUE	FALSE	SRR534293.7936859/1	42	MediumConfidence	-
MCF-7_ENCODE_20mill	VMP1:PTGES3L-AARSD1	chr17	57915758	chr17	41107241	16808.5	0	1	FALSE	TRUE	TRUE	SRR534293.3743597/2	62	MediumConfidence	-
MCF-7_ENCODE_20mill	ZFAND6:TCF12	chr15	80415142	chr15	57523350	22891.8	0	1	FALSE	TRUE	TRUE	SRR534293.10056686/2	56	MediumConfidence	-
MCF-7_ENCODE_20mill	GSK3B:NSUN3	chr3	119631551	chr3	93845055	25786.5	0	1	FALSE	TRUE	TRUE	SRR534293.13742510/2	63	MediumConfidence	-
MCF-7_ENCODE_20mill	QSOX1:RCOR3	chr1	180159715	chr1	211486766	31327.1	0	1	FALSE	TRUE	FALSE	SRR534293.3959289/2	49	MediumConfidence	-
MCF-7_ENCODE_20mill	WDR52:SELT	chr3	113135372	chr3	150336496	37201.1	0	1	FALSE	TRUE	TRUE	SRR534293.9931711/1	57	MediumConfidence	-
MCF-7_ENCODE_20mill	LEMD3:CCDC63	chr12	65612399	chr12	111311646	45699.2	0	1	TRUE	TRUE	FALSE	SRR534293.13222161/2	66	MediumConfidence	-
MCF-7_ENCODE_20mill	ECHDC2:GNB1	chr1	53379567	chr1	1749314	51630.3	0	1	FALSE	TRUE	FALSE	SRR534293.17836358/2	39	MediumConfidence	-
MCF-7_ENCODE_20mill	ZC3H11A:POGZ	chr1	203787817	chr1	151414681	52373.1	0	1	TRUE	TRUE	TRUE	SRR534293.15504376/2	52	MediumConfidence	-
MCF-7_ENCODE_20mill	AGFG1:ATF2	chr2	228401709	chr2	175986268	52415.4	0	1	FALSE	TRUE	TRUE	SRR534293.14230725/1	49	MediumConfidence	-
MCF-7_ENCODE_20mill	ZBED3:MARCH6	chr5	76382936	chr5	10377910	66005	0	1	FALSE	TRUE	TRUE	SRR534293.7765266/1	45	MediumConfidence	-
MCF-7_ENCODE_20mill	HNRNPH1:NSUN2	chr5	179050038	chr5	6605521	172445	0	1	FALSE	TRUE	FALSE	SRR534293.12474549/1	67	MediumConfidence	-
MCF-7_ENCODE_20mill	TAF5:ELOVL2	chr10	105133352	chr6	11000397	Inf	0	1	FALSE	TRUE	TRUE	SRR534293.14720020/2	55	MediumConfidence	-
MCF-7_ENCODE_20mill	ST14:TRRAP	chr11	130068964	chr7	98522735	Inf	0	1	FALSE	TRUE	TRUE	SRR534293.8590119/2	64	MediumConfidence	-
MCF-7_ENCODE_20mill	FNBP4:GTF2I	chr11	47754089	chr7	74171152	Inf	0	1	FALSE	TRUE	TRUE	SRR534293.10061888/2	42	MediumConfidence	-
MCF-7_ENCODE_20mill	KNTC1:DLG1	chr12	123058927	chr3	196817897	Inf	0	1	FALSE	TRUE	TRUE	SRR534293.7307657/1	33	MediumConfidence	-
MCF-7_ENCODE_20mill	GUK1:NUBP2	chr1	228328064	chr16	1836538	Inf	0	1	TRUE	TRUE	TRUE	SRR534293.13289249/2	49	MediumConfidence	-
MCF-7_ENCODE_20mill	NCKAP5L:PAM	chr12	50199763	chr5	102342505	Inf	0	1	FALSE	TRUE	TRUE	SRR534293.18412545/1	37	MediumConfidence	-
MCF-7_ENCODE_20mill	CERS5:UHRF2	chr12	50560884	chr9	6433914	Inf	0	1	FALSE	TRUE	TRUE	SRR534293.1182951/1	33	MediumConfidence	-
MCF-7_ENCODE_20mill	CPSF6:PCNXL4	chr12	69656342	chr14	60582437	Inf	0	1	FALSE	TRUE	TRUE	SRR534293.19592577/1	44	MediumConfidence	-
MCF-7_ENCODE_20mill	TMTC2:RHBDD1	chr12	83324324	chr2	227729320	Inf	0	1	FALSE	TRUE	TRUE	SRR534293.19919689/1	60	MediumConfidence	-
MCF-7_ENCODE_20mill	SERINC2:B4GALNT4	chr1	31902385	chr11	375461	Inf	0	1	FALSE	TRUE	TRUE	SRR534293.18799230/1	57	MediumConfidence	-
MCF-7_ENCODE_20mill	ZMYM2:WSB1	chr13	20626451	chr17	25636126	Inf	0	1	TRUE	TRUE	TRUE	SRR534293.1788666/2	65	MediumConfidence	-
MCF-7_ENCODE_20mill	ZDHHC20:FBRSL1	chr13	21987791	chr12	133148874	Inf	0	1	FALSE	TRUE	TRUE	SRR534293.6086244/2	63	MediumConfidence	-
MCF-7_ENCODE_20mill	ZBTB8A:ZNF207	chr1	33060824	chr17	30696314	Inf	0	1	TRUE	TRUE	TRUE	SRR534293.19777514/1	64	MediumConfidence	-
MCF-7_ENCODE_20mill	C15orf57:MROH1	chr15	40849415	chr8	145275503	Inf	0	1	FALSE	TRUE	TRUE	SRR534293.12079181/1	38	MediumConfidence	-
MCF-7_ENCODE_20mill	THSD4:MGAT4A	chr15	71704162	chr2	99343030	Inf	0	1	TRUE	TRUE	TRUE	SRR534293.9231836/1	53	MediumConfidence	-
MCF-7_ENCODE_20mill	AP1G1:SERINC2	chr16	71803526	chr1	31896540	Inf	0	1	TRUE	TRUE	TRUE	SRR534293.4571661/1	60	MediumConfidence	-
MCF-7_ENCODE_20mill	WDR59:ERMARD	chr16	74942806	chr6	170173415	Inf	0	1	FALSE	TRUE	TRUE	SRR534293.11620294/2	65	MediumConfidence	-
MCF-7_ENCODE_20mill	WWOX:ADCY1	chr16	78466649	chr7	45742975	Inf	0	1	TRUE	TRUE	TRUE	SRR534293.7616144/1	43	MediumConfidence	-
MCF-7_ENCODE_20mill	MBTPS1:TPT1	chr16	84115352	chr13	45911523	Inf	0	1	FALSE	TRUE	TRUE	SRR534293.1093850/1	31	MediumConfidence	-
MCF-7_ENCODE_20mill	CHTF18:NOC4L	chr16	847751	chr12	132635526	Inf	0	1	TRUE	TRUE	TRUE	SRR534293.12598400/2	62	MediumConfidence	-
MCF-7_ENCODE_20mill	CDK10:AZI1	chr16	89759875	chr17	79172097	Inf	0	1	FALSE	TRUE	TRUE	SRR534293.19763230/1	39	MediumConfidence	-
MCF-7_ENCODE_20mill	SUZ12:PCNT	chr17	30323896	chr21	47855817	Inf	0	1	FALSE	TRUE	TRUE	SRR534293.16013603/2	46	MediumConfidence	-
MCF-7_ENCODE_20mill	MSI2:ZNF511	chr17	55339553	chr10	135126292	Inf	0	1	FALSE	TRUE	TRUE	SRR534293.17022713/2	63	MediumConfidence	-
MCF-7_ENCODE_20mill	MSI2:IRX2	chr17	55607085	chr5	2749901	Inf	0	1	FALSE	TRUE	TRUE	SRR534293.19759614/1	51	MediumConfidence	-
MCF-7_ENCODE_20mill	VMP1:LTBR	chr17	57915758	chr12	6495232	Inf	0	1	FALSE	TRUE	TRUE	SRR534293.11190324/1	30	MediumConfidence	-
MCF-7_ENCODE_20mill	VMP1:AMH	chr17	57915758	chr19	2250336	Inf	0	1	FALSE	TRUE	TRUE	SRR534293.10110955/1	40	MediumConfidence	-
MCF-7_ENCODE_20mill	RPS6KB1:DIAPH3	chr17	58007535	chr13	60240980	Inf	0	1	FALSE	TRUE	TRUE	SRR534293.13690552/2	52	MediumConfidence	Yes
MCF-7_ENCODE_20mill	HID1:EVL	chr17	72951887	chr14	100607517	Inf	0	1	FALSE	TRUE	TRUE	SRR534293.14529389/2	42	MediumConfidence	-
MCF-7_ENCODE_20mill	ACOX1:MARCH6	chr17	73974615	chr5	10391654	Inf	0	1	FALSE	TRUE	TRUE	SRR534293.15153932/1	37	MediumConfidence	-
MCF-7_ENCODE_20mill	TBCD:GNAS	chr17	80772810	chr20	57470667	Inf	0	1	TRUE	TRUE	TRUE	SRR534293.14140429/2	38	MediumConfidence	-
MCF-7_ENCODE_20mill	USP14:NELFCD	chr18	192900	chr20	57565965	Inf	0	1	FALSE	TRUE	TRUE	SRR534293.17362565/1	46	MediumConfidence	-
MCF-7_ENCODE_20mill	GMIP:CBS	chr19	19752619	chr21	44474093	Inf	0	1	TRUE	TRUE	TRUE	SRR534293.12964211/2	35	MediumConfidence	-
MCF-7_ENCODE_20mill	CATSPERG:SCUBE2	chr19	38837245	chr11	9052472	Inf	0	1	FALSE	TRUE	TRUE	SRR534293.14050554/2	52	MediumConfidence	-
MCF-7_ENCODE_20mill	ZNF331:ACOT7	chr19	54025938	chr1	6409926	Inf	0	1	FALSE	TRUE	TRUE	SRR534293.1175695/1	51	MediumConfidence	-
MCF-7_ENCODE_20mill	ZNF581:C20orf27	chr19	56147078	chr20	3736254	Inf	0	1	FALSE	TRUE	TRUE	SRR534293.4035980/1	65	MediumConfidence	-
MCF-7_ENCODE_20mill	ACTR5:RNF4	chr20	37396239	chr4	2498734	Inf	0	1	TRUE	TRUE	TRUE	SRR534293.1708801/1	58	MediumConfidence	-
MCF-7_ENCODE_20mill	NCOA3:GAS2L3	chr20	46271128	chr12	101016053	Inf	0	1	TRUE	TRUE	TRUE	SRR534293.6440544/1	63	MediumConfidence	-
MCF-7_ENCODE_20mill	UBE2V1:TBX2	chr20	48732022	chr17	59479045	Inf	0	1	FALSE	TRUE	TRUE	SRR534293.7042054/1	34	MediumConfidence	-
MCF-7_ENCODE_20mill	MCM8:FAM156B	chr20	5937875	chrX	52928494	Inf	0	1	FALSE	TRUE	TRUE	SRR534293.5052735/2	39	MediumConfidence	-
MCF-7_ENCODE_20mill	PLCB1:KIAA0556	chr20	8131018	chr16	27585222	Inf	0	1	FALSE	TRUE	TRUE	SRR534293.15491938/2	45	MediumConfidence	-
MCF-7_ENCODE_20mill	SYNJ1:PFKP	chr21	34099083	chr10	3124580	Inf	0	1	FALSE	TRUE	TRUE	SRR534293.12712533/1	37	MediumConfidence	-
MCF-7_ENCODE_20mill	BRWD1:WBSCR22	chr21	40572145	chr7	73100966	Inf	0	1	FALSE	TRUE	TRUE	SRR534293.5427272/1	67	MediumConfidence	-
MCF-7_ENCODE_20mill	COL18A1:ASS1	chr21	46911228	chr9	133352258	Inf	0	1	TRUE	TRUE	TRUE	SRR534293.6769718/1	56	MediumConfidence	-
MCF-7_ENCODE_20mill	RBMS1:EIF4A1	chr2	161349800	chr17	7478437	Inf	0	1	FALSE	TRUE	TRUE	SRR534293.2752145/1	41	MediumConfidence	-
MCF-7_ENCODE_20mill	GUSBP11:STK25	chr22	24025912	chr2	242441123	Inf	0	1	FALSE	TRUE	TRUE	SRR534293.16955147/1	42	MediumConfidence	-
MCF-7_ENCODE_20mill	TRMU:PROSER2	chr22	46739265	chr10	11904911	Inf	0	1	FALSE	TRUE	TRUE	SRR534293.9846793/2	34	MediumConfidence	-
MCF-7_ENCODE_20mill	PCBP1-AS1:CABLES1	chr2	70223818	chr18	20815859	Inf	0	1	FALSE	TRUE	TRUE	SRR534293.6928137/2	38	MediumConfidence	-
MCF-7_ENCODE_20mill	PCBP1-AS1:DROSHA	chr2	70310670	chr5	31407052	Inf	0	1	FALSE	TRUE	TRUE	SRR534293.2591671/2	37	MediumConfidence	-
MCF-7_ENCODE_20mill	SMC4:FAM46B	chr3	160117537	chr1	27333448	Inf	0	1	FALSE	TRUE	TRUE	SRR534293.12602068/2	60	MediumConfidence	-
MCF-7_ENCODE_20mill	VPS8:ITGAV	chr3	184647452	chr2	187495524	Inf	0	1	FALSE	TRUE	TRUE	SRR534293.7440118/1	61	MediumConfidence	-
MCF-7_ENCODE_20mill	NKTR:RALGAPA1	chr3	42674315	chr14	36143915	Inf	0	1	FALSE	TRUE	TRUE	SRR534293.17426913/1	42	MediumConfidence	-
MCF-7_ENCODE_20mill	CBR4:NAPEPLD	chr4	169923222	chr7	102769239	Inf	0	1	FALSE	TRUE	TRUE	SRR534293.401554/1	62	MediumConfidence	-
MCF-7_ENCODE_20mill	QDPR:IFI27L1	chr4	17503342	chr14	94563233	Inf	0	1	FALSE	TRUE	TRUE	SRR534293.18298293/2	53	MediumConfidence	-
MCF-7_ENCODE_20mill	RP11-6N13.1:NPEPL1	chr5	104222559	chr20	57288476	Inf	0	1	FALSE	TRUE	TRUE	SRR534293.1930893/1	58	MediumConfidence	-
MCF-7_ENCODE_20mill	COMMD10:FFAR4	chr5	115469875	chr10	95346977	Inf	0	1	TRUE	TRUE	TRUE	SRR534293.13222271/2	41	MediumConfidence	-
MCF-7_ENCODE_20mill	PCDHA12:ZMYND11	chr5	140257424	chr10	225934	Inf	0	1	TRUE	TRUE	TRUE	SRR534293.1465303/2	50	MediumConfidence	-
MCF-7_ENCODE_20mill	LARP1:FDPS	chr5	154188163	chr1	155287732	Inf	0	1	FALSE	TRUE	TRUE	SRR534293.18488278/2	41	MediumConfidence	-
MCF-7_ENCODE_20mill	SFXN1:TIPRL	chr5	174939199	chr1	168153140	Inf	0	1	TRUE	TRUE	TRUE	SRR534293.4927406/1	40	MediumConfidence	-
MCF-7_ENCODE_20mill	GNB2L1:PPM1D	chr5	180670692	chr17	58740356	Inf	0	1	FALSE	TRUE	TRUE	SRR534293.5187742/1	54	MediumConfidence	-
MCF-7_ENCODE_20mill	BRD9:DDX42	chr5	879909	chr17	61883895	Inf	0	1	FALSE	TRUE	TRUE	SRR534293.2196105/2	57	MediumConfidence	-
MCF-7_ENCODE_20mill	ATF6B:EMG1	chr6_mcf_hap5	3468376	chr12	7083501	Inf	0	1	FALSE	TRUE	TRUE	SRR534293.2908066/2	45	MediumConfidence	-
MCF-7_ENCODE_20mill	MSH5:ACADVL	chr6_qbl_hap6	3005441	chr17	7127132	Inf	0	1	TRUE	TRUE	TRUE	SRR534293.16272394/2	51	MediumConfidence	-
MCF-7_ENCODE_20mill	NUP43:FAM50A	chr6	150052749	chrX	153673981	Inf	0	1	FALSE	TRUE	TRUE	SRR534293.15375369/2	30	MediumConfidence	-
MCF-7_ENCODE_20mill	RP1-179N16.6:GNAS	chr6	36163814	chr20	57470667	Inf	0	1	FALSE	TRUE	TRUE	SRR534293.14966465/1	45	MediumConfidence	-
MCF-7_ENCODE_20mill	PPP2R5D:C7orf61	chr6	42957426	chr7	100054608	Inf	0	1	TRUE	TRUE	TRUE	SRR534293.12479377/1	63	MediumConfidence	-
MCF-7_ENCODE_20mill	HMGCLL1:BRWD1	chr6	55406527	chr21	40630598	Inf	0	1	FALSE	TRUE	TRUE	SRR534293.441311/2	37	MediumConfidence	-
MCF-7_ENCODE_20mill	ACTB:IRX2	chr7	5570155	chr5	2749901	Inf	0	1	FALSE	TRUE	TRUE	SRR534293.7351511/2	67	MediumConfidence	-
MCF-7_ENCODE_20mill	C7orf26:RBM39	chr7	6639987	chr20	34327469	Inf	0	1	FALSE	TRUE	TRUE	SRR534293.5705737/1	41	MediumConfidence	-
MCF-7_ENCODE_20mill	GPAA1:PCYT2	chr8	145139512	chr17	79865733	Inf	0	1	TRUE	TRUE	TRUE	SRR534293.7200397/1	35	MediumConfidence	-
MCF-7_ENCODE_20mill	DPY19L4:CHMP1A	chr8	95752018	chr16	89713739	Inf	0	1	FALSE	TRUE	TRUE	SRR534293.2463073/2	52	MediumConfidence	-
MCF-7_ENCODE_20mill	HSPA5:GNB2L1	chr9	128000420	chr5	180664042	Inf	0	1	FALSE	TRUE	TRUE	SRR534293.8394730/1	60	MediumConfidence	-
MCF-7_ENCODE_20mill	SPTAN1:FAM156A	chr9	131375764	chrX	52985544	Inf	0	1	FALSE	TRUE	TRUE	SRR534293.2654336/1	48	MediumConfidence	-
MCF-7_ENCODE_20mill	LINC00894:CUTC	chrX	149129167	chr10	101496003	Inf	0	1	FALSE	TRUE	TRUE	SRR534293.13732932/2	37	MediumConfidence	-
MCF-7_ENCODE_20mill	ATP6AP1:RP11-624L4.1	chrX	153660805	chr15	39363809	Inf	0	1	FALSE	TRUE	TRUE	SRR534293.17819722/2	70	MediumConfidence	-
MCF-7_ENCODE_20mill	SLC9A7:MASTL	chrX	46508121	chr10	27458873	Inf	0	1	FALSE	TRUE	TRUE	SRR534293.3220772/2	68	MediumConfidence	-
MCF-7_ENCODE_20mill	RNU1-69P:SARNP	chr12	56268546	chr12	56194640	73.906	1	6	NA	FALSE	TRUE	SRR534293.11512779/1	36	LowConfidence	-
MCF-7_ENCODE_20mill	SDHAP1:SDHA	chr3	195706651	chr5	233626	Inf	4	2	NA	FALSE	TRUE	SRR534293.7542157/1	58	LowConfidence	-
MCF-7_ENCODE_20mill	SARNP:RNU1-69P	chr12	56194641	chr12	56268547	73.906	2	3	NA	FALSE	TRUE	SRR534293.12346992/2	57	LowConfidence	-
MCF-7_ENCODE_20mill	NSUN5:NSUN5P1	chr7	72719271	chr7	75044225	2324.95	3	2	NA	FALSE	FALSE	SRR534293.16342433/2	37	LowConfidence	-
MCF-7_ENCODE_20mill	PLA2G4B:WDR55	chr15	42134785	chr5	140049980	Inf	1	4	NA	FALSE	TRUE	SRR534293.12858428/1	33	LowConfidence	-

## Sheet: FusionCatcher - Edgren
Gene_1_symbol(5end_fusion_partner)	Gene_2_symbol(3end_fusion_partner)	Fusion_description	Counts_of_common_mapping_reads	Spanning_pairs	Spanning_unique_reads	Longest_anchor_found	Fusion_finding_method	Fusion_point_for_gene_1(5end_fusion_partner)	Fusion_point_for_gene_2(3end_fusion_partner)	Gene_1_id(5end_fusion_partner)	Gene_2_id(3end_fusion_partner)	Exon_1_id(5end_fusion_partner)	Exon_2_id(3end_fusion_partner)	Fusion_sequence	Predicted_effect	Predicted_fused_transcripts	Predicted_fused_proteins
BCAS4	BCAS3	known_fusion,chimerdb2	0	102	13	24	BOWTIE	20:50795173:+	17:61368327:+	ENSG00000124243	ENSG00000141376	ENSE00001952820	ENSE00003624722	GCGCTCTTCCTGACCCCCGAGCCTGGGGCCGAG*GTACCTTTGACAGGAGCGTGACCCTGCTGGAGG	out-of-frame	ENST00000445038:262/ENST00000588874:1022;ENST00000445038:262/ENST00000408905:1089;ENST00000445038:262/ENST00000390652:1030;ENST00000445038:262/ENST00000588462:1089;ENST00000445038:262/ENST00000585744:317;ENST00000445038:262/ENST00000589222:1180;ENST00000445038:262/ENST00000407086:1023;ENST00000445038:262/ENST00000587002:84;ENST00000358791:1099/ENST00000588874:1022;ENST00000358791:1099/ENST0000040…	PDQE;PDQE;PDQE;PDQE;PDQE;PDQE;PDQE;PDQE;KNVEMGSHYVVQTDLKLLGSSDPPTLAFQSGGIMGRSLRAQAAAIFKFPPCLM;KNVEMGSHYVVQTDLKLLGSSDPPTLAFQSGGIMGRSLRAQAAAIFKFPPCLM;KNVEMGSHYVVQTDLKLLGSSDPPTLAFQSGGIMGRSLRAQAAAIFKFPPCLM;KNVEMGSHYVVQTDLKLLGSSDPPTLAFQSGGIMGRSLRAQAAAIFKFPPCLM;KNVEMGSHYVVQTDLKLLGSSDPPTLAFQSGGIMGRSLRAQAAAIFKFPPCLM;KNVEMGSHYVVQTDLKLLGSSDPPTLAFQSGGIMGRSLRAQAAAIFKFPPCLM;KNVEMGSHYVVQTDLKLLGSSDPPTLAFQSGGIMG…
BCAS4	BCAS3	known_fusion,chimerdb2	0	102	3	24	BOWTIE	20:50795173:+	17:61353588:+	ENSG00000124243	ENSG00000141376	ENSE00001952820	ENSE00002919761	GCGCTCTTCCTGACCCCCGAGCCTGGGGCCGAG*GGGTGTTGTGAGGATTCATGGAGCAAATGGCTG	CDS(truncated)/UTR
THRA	AC090627.1	no_protein_product,antisense,known_fusion	0	74	17	25	BOWTIE	17:40086853:+	17:48294347:+	ENSG00000126351	ENSG00000235300	ENSE00000863335	ENSE00001677074	GACTTTGCCAAAAAACTGCCCATGTTCTCCGAG*CAATTTCGAGTGCAAGTGCCACAGTGTCAGCTA	CDS(truncated)/exonic(no-known-CDS)
THRA	AC090627.1	no_protein_product,antisense,known_fusion	0	74	8	25	BOWTIE	17:40086853:+	17:48307331:+	ENSG00000126351	ENSG00000235300	ENSE00000863335	ENSE00001637421	GACTTTGCCAAAAAACTGCCCATGTTCTCCGAG*TGTGGAGAAAAGAGAGAGAAAGGGAGAGAAGAG	CDS(truncated)/exonic(no-known-CDS)
TATDN1	GSDMB	known_fusion	17	67	14	25	BOWTIE	8:124539025:-	17:39909924:-	ENSG00000147687	ENSG00000073605	ENSE00002108222	ENSE00003490852	CATGCGCAGTCATGAGTCGCTTCAAGTTTATCG*GAAGCTGAAGAGGGAACTACCCTTTTCATTCCG	in-frame	ENST00000520321:48/ENST00000524039:408;ENST00000520321:48/ENST00000394175:632;ENST00000520321:48/ENST00000394179:408;ENST00000520321:48/ENST00000309481:479;ENST00000520321:48/ENST00000418519:539;ENST00000520321:48/ENST00000360317:408;ENST00000520321:48/ENST00000523371:408;ENST00000520321:48/ENST00000520542:515;ENST00000519232:13/ENST00000524039:408;ENST00000519232:13/ENST00000394175:632;ENST00000…	MSRFKFIGS;MSRFKFIGS;MSRFKFIGS;MSRFKFIGS;MSRFKFIGS;MSRFKFIGS;MSRFKFIGS;MSRFKFIGS;FKFIGS;FKFIGS;FKFIGS;FKFIGS;FKFIGS;FKFIGS;FKFIGS;FKFIGS;MSRFKFIGS;MSRFKFIGS;MSRFKFIGS;MSRFKFIGS;MSRFKFIGS;MSRFKFIGS;MSRFKFIGS;MSRFKFIGS;MSRFKFIGS;MSRFKFIGS;MSRFKFIGS;MSRFKFIGS;MSRFKFIGS;MSRFKFIGS;MSRFKFIGS;MSRFKFIGS;MSRFKFIGS;MSRFKFIGS;MSRFKFIGS;MSRFKFIGS;MSRFKFIGS;MSRFKFIGS;MSRFKFIGS;MSRFKFIGS;MSRFKFIGS;MSRFKFIGS;MSR…
TATDN1	GSDMB	known_fusion	17	67	12	25	BOWTIE	8:124539025:-	17:39905985:-	ENSG00000147687	ENSG00000073605	ENSE00002108222	ENSE00003509921	CATGCGCAGTCATGAGTCGCTTCAAGTTTATCG*GTATCTGAGGTCCTGATTTCCGGGGAGCTACAC	out-of-frame	ENST00000520321:48/ENST00000394175:1047;ENST00000520321:48/ENST00000394179:850;ENST00000520321:48/ENST00000309481:921;ENST00000520321:48/ENST00000418519:1020;ENST00000520321:48/ENST00000360317:889;ENST00000520321:48/ENST00000520542:969;ENST00000519232:13/ENST00000394175:1047;ENST00000519232:13/ENST00000394179:850;ENST00000519232:13/ENST00000309481:921;ENST00000519232:13/ENST00000418519:1020;ENST0…	MSRFKFIGI;MSRFKFIGI;MSRFKFIGI;MSRFKFIGI;MSRFKFIGI;MSRFKFIGI;FKFIGI;FKFIGI;FKFIGI;FKFIGI;FKFIGI;FKFIGI;MSRFKFIGI;MSRFKFIGI;MSRFKFIGI;MSRFKFIGI;MSRFKFIGI;MSRFKFIGI;MSRFKFIGI;MSRFKFIGI;MSRFKFIGI;MSRFKFIGI;MSRFKFIGI;MSRFKFIGI;MSRFKFIGI;MSRFKFIGI;MSRFKFIGI;MSRFKFIGI;MSRFKFIGI;MSRFKFIGI;MSRFKFIGI;MSRFKFIGI;MSRFKFIGI;MSRFKFIGI;MSRFKFIGI;MSRFKFIGI;MSRFKFIGI;MSRFKFIGI;MSRFKFIGI;MSRFKFIGI;MSRFKFIGI;MSRFKFI…
TATDN1	GSDMB	known_fusion	17	67	12	25	BOWTIE	8:124539025:-	17:39906271:-	ENSG00000147687	ENSG00000073605	ENSE00002108222	ENSE00003688141	CATGCGCAGTCATGAGTCGCTTCAAGTTTATCG*GAAAGTCTTTGGGTTCGGAGGATTCCAGAAACA	in-frame	ENST00000520321:48/ENST00000522564:435;ENST00000519232:13/ENST00000522564:435;ENST00000522927:54/ENST00000522564:435;ENST00000523214:64/ENST00000522564:435;ENST00000519776:85/ENST00000522564:435;ENST00000276692:60/ENST00000522564:435;ENST00000605953:58/ENST00000522564:435;ENST00000522310:70/ENST00000522564:435;ENST00000523152:434/ENST00000522564:435;ENST00000522810:46/ENST00000522564:435	MSRFKFIGKSLGSEDSRNMKEKLEDMESVLKDLTEEKRKDVLNSLAKCLGKEDIRQDLEQRVSEVLISGELHMEDPDKPLLSSLFNAAGVLVEARAKAILDFLDALLELSEEQQFVAEALEKGTLPLLKDQVKSVMEQNWDELASSPPDMDYDPEARILCALYVVVSILLELAEGPTSVSS;FKFIGKSLGSEDSRNMKEKLEDMESVLKDLTEEKRKDVLNSLAKCLGKEDIRQDLEQRVSEVLISGELHMEDPDKPLLSSLFNAAGVLVEARAKAILDFLDALLELSEEQQFVAEALEKGTLPLLKDQVKSVMEQNWDELASSPPDMDYDPEARILCALYVVVSILLELAEGPTSVSS;MSRFKFIGKSLGSEDSRNMKEKLEDMESVLKDLTEEKR…
TATDN1	GSDMB	known_fusion	17	67	5	24	BOWTIE	8:124538928:-	17:39909924:-	ENSG00000147687	ENSG00000073605	ENSE00002107801	ENSE00003490852	TCACAGGACCCAGGAATTGCGCCCTCCGGCATT*GAAGCTGAAGAGGGAACTACCCTTTTCATTCCG	CDS(no-known-start-or-end)/CDS(truncated)
TATDN1	GSDMB	known_fusion	17	67	3	24	BOWTIE	8:124538928:-	17:39905985:-	ENSG00000147687	ENSG00000073605	ENSE00002107801	ENSE00003509921	TCACAGGACCCAGGAATTGCGCCCTCCGGCATT*GTATCTGAGGTCCTGATTTCCGGGGAGCTACAC	CDS(no-known-start-or-end)/CDS(truncated)
TATDN1	GSDMB	known_fusion	17	67	2	25	BOWTIE	8:124539025:-	17:39906987:-	ENSG00000147687	ENSG00000073605	ENSE00002108222	ENSE00003589159	CATGCGCAGTCATGAGTCGCTTCAAGTTTATCG*AGAAGGATGGTGCTTCATCCTGTTTAGGAAAGT	in-frame	ENST00000520321:48/ENST00000522564:408;ENST00000519232:13/ENST00000522564:408;ENST00000522927:54/ENST00000522564:408;ENST00000523214:64/ENST00000522564:408;ENST00000519776:85/ENST00000522564:408;ENST00000276692:60/ENST00000522564:408;ENST00000605953:58/ENST00000522564:408;ENST00000522310:70/ENST00000522564:408;ENST00000523152:434/ENST00000522564:408;ENST00000522810:46/ENST00000522564:408	MSRFKFIEKDGASSCLGKSLGSEDSRNMKEKLEDMESVLKDLTEEKRKDVLNSLAKCLGKEDIRQDLEQRVSEVLISGELHMEDPDKPLLSSLFNAAGVLVEARAKAILDFLDALLELSEEQQFVAEALEKGTLPLLKDQVKSVMEQNWDELASSPPDMDYDPEARILCALYVVVSILLELAEGPTSVSS;FKFIEKDGASSCLGKSLGSEDSRNMKEKLEDMESVLKDLTEEKRKDVLNSLAKCLGKEDIRQDLEQRVSEVLISGELHMEDPDKPLLSSLFNAAGVLVEARAKAILDFLDALLELSEEQQFVAEALEKGTLPLLKDQVKSVMEQNWDELASSPPDMDYDPEARILCALYVVVSILLELAEGPTSVSS;MSRFKFIEKDGASSCLGKSL…
ACACA	STAC2	known_fusion	0	44	13	25	BOWTIE	17:37122531:-	17:39218173:-	ENSG00000278540	ENSG00000141750	ENSE00003743531	ENSE00001328665	GCTGATCCAGCAAACCTGGATTCTGAAGCCAAG*CTCCAGCGATTCAAGCGCTCCCTCTCCCTCAAG	in-frame	ENST00000614428:6218/ENST00000584501:257;ENST00000614428:6218/ENST00000333461:461;ENST00000617649:6399/ENST00000584501:257;ENST00000617649:6399/ENST00000333461:461;ENST00000612895:6288/ENST00000584501:257;ENST00000612895:6288/ENST00000333461:461;ENST00000616317:6619/ENST00000584501:257;ENST00000616317:6619/ENST00000333461:461;ENST00000619546:1983/ENST00000584501:257;ENST00000619546:1983/ENST00000…	MDEPSPLAQPLELNQHSRFIIGSVSEDNSEDEISNLVKLDLLEEKEGSLSPASVGSDTLSDLGISSLQDGLALHIRSSMSGLHLVKQGRDRKKIDSQRDFTVASPAEFVTRFGGNKVIEKVLIANNGIAAVKCMRSIRRWSYEMFRNERAIRFVVMVTPEDLKANAEYIKMADHYVPVPGGPNNNNYANVELILDIAKRIPVQAVWAGWGHASENPKLPELLLKNGIAFMGPPSQAMWALGDKIASSIVAQTAGIPTLPWSGSGLRVDWQENDFSKRILNVPQELYEKGYVKDVDDGLQAAEEVGYPVMIKASEGGGGKGIRKVNNADDFPNLFRQVQAEVPGSPIFVMRLAKQSRHLEVQILADQYGNAISLFGRDCSVQRRHQKIIEEAPATIATPA…
VAPB	IKZF3	known_fusion	0	41	8	24	BOWTIE	20:58389517:+	17:39777767:-	ENSG00000124164	ENSG00000161405	ENSE00001825600	ENSE00003657320	GCCTCGAGCCGCAGCACGAGCTCAAATTCCGAG*CAAGTGCGGAGGCAAGACACATCAAAGCAGAGA	out-of-frame	ENST00000475243:7541/ENST00000377944:343;ENST00000475243:7541/ENST00000394189:226;ENST00000475243:7541/ENST00000467757:542;ENST00000475243:7541/ENST00000535189:670;ENST00000475243:7541/ENST00000377958:511;ENST00000475243:7541/ENST00000439167:553;ENST00000475243:7541/ENST00000346872:772;ENST00000475243:7541/ENST00000351680:593;ENST00000475243:7541/ENST00000439016:426;ENST00000520497:786/ENST000003…	YVFLPMLKKDSHSF;YVFLPMLKKDSHSF;YVFLPMLKKDSHSF;YVFLPMLKKDSHSF;YVFLPMLKKDSHSF;YVFLPMLKKDSHSF;YVFLPMLKKDSHSF;YVFLPMLKKDSHSF;YVFLPMLKKDSHSF;LMYDDISQVLPLNYPSLHTPSAEARHIKAEMGSERALVLDRLASNVAKRKSSMPQKFIGEKRHCFDVNYNSSYMYEKESELIQTRMMDQAINNAISYLGAEALRPLVQTPPAPTSEMVPVISSMYPIALTRAEMSNGAPQELEKKSIHLPEKSVPSERGLSPNNSGHDSTDTDSNHEERQNHIYQQNHMVLSRARNGMPLLKEVPRSYELLKPPPICPRDSVKVINKEGEVMDVYRCDHCRVLFLDYVMFTIHMGCHGFRDPFE…
VAPB	IKZF3	known_fusion	0	41	3	24	BOWTIE	20:58389517:+	17:39766493:-	ENSG00000124164	ENSG00000161405	ENSE00001825600	ENSE00003497898	GCCTCGAGCCGCAGCACGAGCTCAAATTCCGAG*GTGAGAAGCGCCACTGCTTTGATGTCAACTATA	out-of-frame	ENST00000475243:7541/ENST00000377945:487;ENST00000475243:7541/ENST00000377944:460;ENST00000475243:7541/ENST00000394189:343;ENST00000475243:7541/ENST00000350532:710;ENST00000475243:7541/ENST00000467757:659;ENST00000475243:7541/ENST00000583368:459;ENST00000475243:7541/ENST00000535189:787;ENST00000475243:7541/ENST00000377958:628;ENST00000475243:7541/ENST00000439167:670;ENST00000475243:7541/ENST00000…	YVFLPMLKKDSHSF;YVFLPMLKKDSHSF;YVFLPMLKKDSHSF;YVFLPMLKKDSHSF;YVFLPMLKKDSHSF;YVFLPMLKKDSHSF;YVFLPMLKKDSHSF;YVFLPMLKKDSHSF;YVFLPMLKKDSHSF;YVFLPMLKKDSHSF;YVFLPMLKKDSHSF;YVFLPMLKKDSHSF;YVFLPMLKKDSHSF;YVFLPMLKKDSHSF;YVFLPMLKKDSHSF;LMYDDISQVLPLNYPSLHTREKRHCFDVNYNSSYMYEKESELIQTRMMDQAINNAISYLGAEALRPLVQTPPAPTSEMVPVISSMYPIALTRAEMSNGAPQELEKKSIHLPEKSVPSERGLSPNNSGHDSTDTDSNHEERQNHIYQQNHMVLSRARNGMPLLKEVPRSYELLKP…
ERBB2	GRB7	readthrough,short_distance,distance10kbp,distance100kbp,oncogene	0	36	7	24	BOWTIE+BLAT	17:39730263:+	17:39742252:+	ENSG00000141736	ENSG00000141738			TCGATCTCGATGCCCGGATACTGCTCCTTCACAGCACTGGCCAGCTCCAG*GACAAGGGCACACAACTGGTTCCGTTAAGCCCCTCTCTTGCTCAGACGCC	UTR/CDS(truncated)
ERBB2	GRB7	readthrough,short_distance,distance10kbp,distance100kbp,oncogene	0	36	7	24	BOWTIE+STAR	17:39730263:+	17:39742252:+	ENSG00000141736	ENSG00000141738			TCGATCTCGATGCCCGGATACTGCTCCTTCACAGCACTGGCCAGCTCCAG*GACAAGGGCACACAACTGGTTCCGTTAAGCCCCTCTCTTGCTCAGACGCC	UTR/CDS(truncated)
STX16	RAE1	known_fusion	0	28	3	23	BOWTIE	20:58652087:+	20:57354032:+	ENSG00000124222	ENSG00000101146	ENSE00002212322	ENSE00002186563	TCCATCCAAAACCGGCAGCTGTTAGCCGAGCAA*GTTCAAAATGAGCCTGTTTGGAACAACCTCAGG	CDS(truncated)/UTR
STX16	RAE1	known_fusion	0	28	2	19	BOWTIE	20:58659634:+	20:57354032:+	ENSG00000124222	ENSG00000101146	ENSE00003517224	ENSE00002186563	CGGCAGCTGTTAGCCGAGCAAGAGCTGGACGAG*GTTCAAAATGAGCCTGTTTGGAACAACCTCAGG	CDS(truncated)/UTR
ZMYND8	CEP250	known_fusion	1	28	2	23	BOWTIE	20:47224317:-	20:35490637:+	ENSG00000101040	ENSG00000126001	ENSE00001289554	ENSE00000860234	GGCCTGAGCACATGAAGTCCTGCACCCAGTCAG*GAGAAGGAGCGCTCCTGGCACCAGCAGGAGCTG	out-of-frame	ENST00000262975:3342/ENST00000397527:12397;ENST00000471951:3283/ENST00000397527:12397;ENST00000396281:3599/ENST00000397527:12397;ENST00000461685:3118/ENST00000397527:12397;ENST00000352431:3147/ENST00000397527:12397;ENST00000360911:3079/ENST00000397527:12397;ENST00000355972:3546/ENST00000397527:12397;ENST00000611941:3094/ENST00000397527:12397;ENST00000540497:3259/ENST00000397527:12397;ENST00000311…	MDISTRSKDPGSAERTAQKRKFPSPPHSSNGHSPQDTSTSPIKKKKKPGLLNSNNKEQSELRHGPFYYMKQPLTTDPVDVVPQDGRNDFYCWVCHREGQVLCCELCPRVYHAKCLRLTSEPEGDWFCPECEKITVAECIETQSKAMTMLTIEQLSYLLKFAIQKMKQPGTDAFQKPVPLEQHPDYAEYIFHPMDLCTLEKNAKKKMYGCTEAFLADAKWILHNCIIYNGGNHKLTQIAKVVIKICEHEMNEIEVCPECYLAACQKRDNWFCEPCSNPHPLVWAKLKGFPFWPAKALRDKDGQVDARFFGQHDRAWVPINNCYLMSKEIPFSVKKTKSIFNSAMQEMEVYVENIRRKFGVFNYSPFRTPYTPNSQYQMLLDPTNPSAGTAKIDKQEKVKL…
CYTH1	EIF3H	known_fusion	0	26	4	24	BOWTIE	17:78782202:-	8:116756019:-	ENSG00000108669	ENSG00000147677	ENSE00002709952	ENSE00002101437	GCTCCCGCACCATGGAGGAGGACGACAGCTACG*ATCATTCCATCGGAAAGAGGTCGAAAATGTACA	CDS(truncated)/UTR
TOB1	SYNRG	known_fusion	0	23	9	24	BOWTIE	17:50866058:-	17:37520648:-	ENSG00000141232	ENSG00000275066	ENSE00002060578	ENSE00003718156	GGGTCTGTGGTCCAAGCCGCCCCGAAGCAGCCC*CCAGATGAAAACTCGCTGGATTTTTCCTCCTGT	UTR/CDS(truncated)
AHCTF1	NAAA	known_fusion	0	19	2	22	BOWTIE	1:246931578:-	4:75925811:-	ENSG00000153207	ENSG00000138744	ENSE00001860990	ENSE00001025184	GCCCGCGGCGGCGCGCTCACCCGCCCCGTTCAG*ATAAAGGCTGGTGGTGGGAGAATGCTATCGCTG	UTR/CDS(truncated)
RPS6KB1	SNF8	ribosomal_protein,known_fusion	0	14	12	24	BOWTIE	17:59893325:+	17:48943975:-	ENSG00000108443	ENSG00000159210	ENSE00001823154	ENSE00003506496	GACGCGGGCTCTGAGGATGAGCTGGAGGAGGGG*GCCAAGTATAAGGAGCGAGGGACGGTCTTGGCT	in-frame	ENST00000443572:1718/ENST00000514929:152;ENST00000443572:1718/ENST00000290330:131;ENST00000443572:1718/ENST00000507302:68;ENST00000443572:1718/ENST00000576353:146;ENST00000443572:1718/ENST00000510558:127;ENST00000443572:1718/ENST00000502492:438;ENST00000443572:1718/ENST00000573795:132;ENST00000489824:722/ENST00000514929:152;ENST00000489824:722/ENST00000290330:131;ENST00000489824:722/ENST000005073…	LMNLRQKRWRGRCVSILQGETTQNDSFRESMSLHRTLQTQEK;LMNLRQKRWRGRCVSILQGETTQNDSFRESMSLHRTLQTQEK;LMNLRQKRWRGRCVSILQGETTQNDSFRESMSLHRTLQTQEK;LMNLRQKRWRGRCVSILQGETTQNDSFRESMSLHRTLQTQEK;LMNLRQKRWRGRCVSILQGETTQNDSFRESMSLHRTLQTQEK;LMNLRQKRWRGRCVSILQGETTQNDSFRESMSLHRTLQTQEK;LMNLRQKRWRGRCVSILQGETTQNDSFRESMSLHRTLQTQEK;DTAHTKAERNILEEVKHPFIVDLIYAFQTGGKLYLILEYLSGGELFMAKYKERGTVLAEDQLAQMSKQLDMFKTNLEEFASKHKQEIRKNPEFRVQFQ…
ANKHD1	PCDH1	known_fusion	0	12	3	25	BOWTIE	5:140445975:+	5:141854436:-	ENSG00000131503	ENSG00000156453	ENSE00003735569	ENSE00001805589	AAGAAAGTGCTCTAACACTTGCTTGCTACAAAG*ACCTTCGCCCTTTGCCTGATGTCGCCATGACAG	out-of-frame	ENST00000616482:764/ENST00000287008:3468;ENST00000421134:3550/ENST00000287008:3468;ENST00000360839:6921/ENST00000287008:3468;ENST00000394723:875/ENST00000287008:3468;ENST00000394722:875/ENST00000287008:3468	TFALCLMSP;FRSAKRYIQAEVQFPPGSRSGPTAIFSPIPAFGVHSRGD;WPSLEEPSHLLLTHGDHSQ;TFALCLMSP;TFALCLMSP
SUMF1	LRRFIP2	known_fusion	21	12	5	24	BOWTIE	3:4376330:-	3:37129149:-	ENSG00000144455	ENSG00000093167	ENSE00001173755	ENSE00003669308	GTGAAGAAAGGTGGATCCTACATGTGCCATAGG*GCAGAGGCAAGGCTGGCAGCAAAACGGGCTGCC	in-frame	ENST00000272902:1050/ENST00000436858:303;ENST00000272902:1050/ENST00000396428:240;ENST00000272902:1050/ENST00000440230:704;ENST00000272902:1050/ENST00000438374:448;ENST00000272902:1050/ENST00000452742:266;ENST00000272902:1050/ENST00000416425:377;ENST00000272902:1050/ENST00000354379:514;ENST00000272902:1050/ENST00000336686:172;ENST00000272902:1050/ENST00000434749:632;ENST00000272902:1050/ENST00000…	MAAPALGLVCGRCPELGLVLLLLLLSLLCGAAGSQEAGTGAGAGSLAGSCGCGTPQRPGAHGSSAAAHRYSREANAPGPVPGERQLAHSKMVPIPAGVFTMGTDDPQIKQDGEAPARRVTIDAFYMDAYEVSNTEFEKFVNSTGYLTEAEKFGDSFVFEGMLSEQVKTNIQQAVAAAPWWLPVKGANWRHPEGPDSTILHRPDHPVLHVSWNDAVAYCTWAGKRLPTEAEWEYSCRGGLHNRLFPWGNKLQPKGQHYANIWQGEFPVTNTGEDGFQGTAPVDAFPPNGYGLYNIVGNAWEWTSDWWTVHHSVEETLNPKGPPSGKDRVKKGGSYMCHRAEARLAAKRAARAEARDIRMRELERQQKE;MAAPALGLVCGRCPELGLVLLLLLLSLLCGA…
ARFGEF2	SULF2	known_fusion	0	11	7	25	BOWTIE	20:48922010:+	20:47736942:-	ENSG00000124198	ENSG00000196562	ENSE00001456459	ENSE00003617788	CCCAGCTGCGCAGGGCCTGCCAGGTGGCGCTCG*GTTCCATGCAGGTGATGAACAAGACCCGGCGCA	out-of-frame	ENST00000371917:8732/ENST00000359930:1028;ENST00000371917:8732/ENST00000484875:845;ENST00000371917:8732/ENST00000437955:423;ENST00000371917:8732/ENST00000467815:783	LKVS;LKVS;LKVS;LKVS
MED1	STXBP4	known_fusion	0	10	6	24	BOWTIE	17:39451038:-	17:55141310:+	ENSG00000125686	ENSG00000166263	ENSE00002724355	ENSE00001470263	CCTTCAGGATGAAAGCTCAGGGGGAAACCGAGG*GTTTACCTTATGGGTGGGAGGAAGCTTACACAG	out-of-frame	ENST00000394287:231/ENST00000434978:1188;ENST00000394287:231/ENST00000376352:13894;ENST00000300651:249/ENST00000434978:1188;ENST00000300651:249/ENST00000376352:13894;ENST00000577831:235/ENST00000434978:1188;ENST00000577831:235/ENST00000376352:13894;ENST00000581334:235/ENST00000434978:1188;ENST00000581334:235/ENST00000376352:13894	MKAQGETEVHLAEAAQRQAHGMEMDYEEVIRLLEAKITELKAQLADYSDQNKESVQDLKKRIMVLDCQLRKSEMARKTFEASTEKLLHFVEAIQEVFSDNSTPLSNLSERRAVLASQTSLTPLGRNGRSIPATLALESKELVKSVRALLDMDCLPYGWEEAYTADGIKYFINHVTQTTSWIHPVMSVLNLSRSEENEEDCSRELPNQKS;MKAQGETEAELSSFG;MKAQGETEVHLAEAAQRQAHGMEMDYEEVIRLLEAKITELKAQLADYSDQNKESVQDLKKRIMVLDCQLRKSEMARKTFEASTEKLLHFVEAIQEVFSDNSTPLSNLSERRAVLASQTSLTPLGRNGRSIPATLALESKELVKSVRALLDMDCLPYGWEEAYTADGIKYFINH…
RARA	PKIA	known_fusion	0	10	4	25	BOWTIE	17:40309286:+	8:78572811:+	ENSG00000131759	ENSG00000171033	ENSE00002686208	ENSE00001524870	CCATCGGCCCCCTGCCAGCACACACCTGAGCAG*TTTCCTGACTTTCTGAGAAGCCCTGGTTTCCCC	UTR/UTR
BSG	NFIX	known_fusion	0	9	6	25	BOWTIE	19:580782:+	19:13025021:+	ENSG00000172270	ENSG00000008441	ENSE00003645962	ENSE00003674153	GCCTGGTACAAGATCACTGACTCTGAGGACAAG*GATGAGTTCCACCCGTTCATCGAGGCACTGCTG	in-frame	ENST00000612317:386/ENST00000360105:5358;ENST00000612317:386/ENST00000591028:475;ENST00000612317:386/ENST00000585575:1482;ENST00000612317:386/ENST00000397661:2886;ENST00000612317:386/ENST00000587760:1443;ENST00000612317:386/ENST00000592199:1482;ENST00000612317:386/ENST00000358552:1626;ENST00000612317:386/ENST00000587260:1455;ENST00000545507:1116/ENST00000360105:5358;ENST00000545507:1116/ENST00000…	HCASVIPSLPDSLRLLH;SW;L;LLLHLSNLGTIW;FENGKIPQPSPAPPK;TAVSVLVPL;FLPLTPPRPRHCASVIPSLPDSLRLLH;VPRKGGEEILRMEKSPSPAQPHRKAKI;KSSGQHQNDKGKNVRQRNSS;KSSGQHQNDKGKNVRQRNSS;KSSGQHQNDKGKNVRQRNSS;KSSGQHQNDKGKNVRQRNSS;KSSGQHQNDKGKNVRQRNSS;KSSGQHQNDKGKNVRQRNSS;KSSGQHQNDKGKNVRQRNSS;KSSGQHQNDKGKNVRQRNSS;STRPAPSPSTRSWRRTRALTSAGPATTRIATT;STRPAPSPSTRSWRRTRALTSAGPATTRIATT;STRPAPSPSTRSWRRTRALTSAGPATTRIATT;STRPAPSPSTRSWR…
MED1	ACSF2	known_fusion	0	9	5	25	BOWTIE	17:39439165:-	17:50471028:+	ENSG00000125686	ENSG00000167107	ENSE00003591801	ENSE00003609653	TGTGAGCTGTCCGGAGCTTGTACAGCAGCTAAG*GTTGCTTATGGAACCACAGAGAACAGTCCCGTG	in-frame	ENST00000394287:634/ENST00000510262:127;ENST00000300651:652/ENST00000510262:127	MKAQGETEESEKLSKMSSLLERLHAKFNQNRPWSETIKLVRQVMEKRVVMSSGGHQHLVSCLETLQKALKVTSLPAMTDRLESIARQNGLGSHLSASGTECYITSDMFYVEVQLDPAGQLCDVKVAHHGENPVSCPELVQQLRRCHCWVPCTSRVDPSHHQQDKYEGPGEISGRNCSMGRWTAKHRCPARTSWQVAYGTTENSPVTFAHFPEDTVEQKAESVGRIMPHTEARIMNM;MKAQGETEESEKLSKMSSLLERLHAKFNQNRPWSETIKLVRQVMEKRVVMSSGGHQHLVSCLETLQKALKVTSLPAMTDRLESIARQNGLGSHLSASGTECYITSDMFYVEVQLDPAGQLCDVKVAHHGENPVSCPELVQQLRRCHCWVPCTSRVDPSHHQQ…
MED13	BCAS3	known_fusion	0	9	2	25	BOWTIE	17:62052537:-	17:61391977:+	ENSG00000108510	ENSG00000141376	ENSE00001530180	ENSE00002854757	TTATGAAAAAGATGAAAAACCTATAAATAAAAG*AACTTCAGCGAGAGGGAAGCATCGAGACTCTGA	in-frame	ENST00000397786:547/ENST00000588874:854;ENST00000397786:547/ENST00000408905:855;ENST00000397786:547/ENST00000390652:862;ENST00000397786:547/ENST00000588462:855;ENST00000397786:547/ENST00000585744:149;ENST00000397786:547/ENST00000407086:855	MSASFVPNGASLEDCHCNLFCLADLTGIKWKKYVWQGPTSAPILFPVTEEDPILSSFSRCLKADVLGVWRRDQRPGRRELWIFWWGEDPSFADLIHHDLSEEEDGVWENGLSYECRTLLFKAVHNLLERCLMNRNFVRIGKWFVKPYEKDEKPINKRVNRMSRFQKSAGLEEIEQELTSKQGGRCSPVPGLSSSPSGSPLHGKLNSQDSYNNFTNNNPGNPRLSPLPSLMVVMPLAQIKQPMTLGTITKRTGKVKPPPQISPSKSMGGEFCVAAIFGTSRSWFANNAGLKREKDQSKQVVVESLYIISCYGTLVEHMMEPRPLSTAPKISDDTPLEMMTSPRASWTLVRTPQWNELQPPFNANHPLLLAADAVQYYQFLLAGLVPPGSPGPITRHGSYD…
CCDC85C	SETD3	readthrough,short_distance,distance100kbp,known_fusion	0	6	3	23	BOWTIE	14:99536015:-	14:99413934:-	ENSG00000205476	ENSG00000183576	ENSE00003540887	ENSE00003574771	AGGCTGCTGGAGGGTGACAAGCTCCTCGCACAG*ACCCATCCTCATGCCAACAAACTACCCTTGAAG	in-frame	ENST00000554996:180/ENST00000331768:836;ENST00000554996:180/ENST00000329331:745;ENST00000554996:180/ENST00000436070:747;ENST00000556348:330/ENST00000331768:836;ENST00000556348:330/ENST00000329331:745;ENST00000556348:330/ENST00000436070:747;ENST00000380243:934/ENST00000331768:836;ENST00000380243:934/ENST00000329331:745;ENST00000380243:934/ENST00000436070:747	SSSSHFADRIPGRCLLFRNVRPRGRGQPCPCDSLRDPSSTYIRQLESKVRLLEGDKLLAQTHPHANKLPLKDSFTYEDYRWAVSSVMTRQNQIPTEDGSRVTLALIPLWDMCNHTNGLITTGYNLEDDRCECVALQDFRAGEQIYIFYGTRSNAEFVIHSGFFFDNNSHDRVKIKLGVSKSDRLYAMKAEVLARAGIPTSSVFALHFTEPPISAQLLAFLRVFCMTEEELKEHLLGDSAIDRIFTLGNSEFPVSWDNEVKLWTFLEDRASLLLKTYKTTIEEDKSVLKNHDLSVRAKMAIKLRLGEKEILEKAVKSAAVNREYYRQQMEEKAPLPKYEESNLGLLESSVGDSRLPLVLRNLEEEAGVQDALNIREAISKAKATENGLVNGENSIPNGTR…
SKA2	MYO19	known_fusion	10	5	5	25	BOWTIE	17:59155131:-	17:36507924:-	ENSG00000182628	ENSG00000278259	ENSE00001324111	ENSE00003741473	ATGGAGGCGGAGGTCGATAAGCTGGAACTGATG*GCCTGCTGGATGTGTATGGATTTGAATCATTTC	out-of-frame	ENST00000581068:118/ENST00000610992:2182;ENST00000581068:118/ENST00000614623:1755;ENST00000581068:118/ENST00000610930:1694;ENST00000583380:44/ENST00000610992:2182;ENST00000583380:44/ENST00000614623:1755;ENST00000583380:44/ENST00000610930:1694;ENST00000578105:54/ENST00000610992:2182;ENST00000578105:54/ENST00000614623:1755;ENST00000578105:54/ENST00000610930:1694;ENST00000578519:52/ENST00000610992:2…	MEAEVDKLELMACWMCMDLNHFLTTVWNSCASTTPMRSCSSILWLTT;MEAEVDKLELMACWMCMDLNHFLTTVWNSCASTTPMRSCSSILWLTT;MEAEVDKLELMACWMCMDLNHFLTTVWNSCASTTPMRSSSWRPVASWRPSISVLLASPSGSLTETL;MEAEVDKLELMACWMCMDLNHFLTTVWNSCASTTPMRSCSSILWLTT;MEAEVDKLELMACWMCMDLNHFLTTVWNSCASTTPMRSCSSILWLTT;MEAEVDKLELMACWMCMDLNHFLTTVWNSCASTTPMRSSSWRPVASWRPSISVLLASPSGSLTETL;MEAEVDKLELMACWMCMDLNHFLTTVWNSCASTTPMRSCSSILWLTT;MEAEVDKLELMACWMCMDLNHFLTT…
SKA2	MYO19	known_fusion	10	5	3	25	BOWTIE	17:59155131:-	17:36507512:-	ENSG00000182628	ENSG00000278259	ENSE00001324111	ENSE00003714785	ATGGAGGCGGAGGTCGATAAGCTGGAACTGATG*GAGGAATACGCAGTTGAGGGCCTGGAGTGGTCA	in-frame	ENST00000581068:118/ENST00000610992:2304;ENST00000581068:118/ENST00000614623:1877;ENST00000583380:44/ENST00000610992:2304;ENST00000583380:44/ENST00000614623:1877;ENST00000578105:54/ENST00000610992:2304;ENST00000578105:54/ENST00000614623:1877;ENST00000578519:52/ENST00000610992:2304;ENST00000578519:52/ENST00000614623:1877;ENST00000330137:139/ENST00000610992:2304;ENST00000330137:139/ENST00000614623:…	MEAEVDKLELMEEYAVEGLEWSFINYQDNQPCLDLIEGSPISICSLINEECRLNRPSSAAQLQTRIETALAGSPCLGHNKLSREPSFIVVHYAGPVRYHTAGLVEKNKDPIPPELTRLLQQSQDPLLMGLFPTNPKEKTQEEPPGQSRAPVLTVVSKFKASLEQLLQVLHSTTPHYIRCIKPNSQGQAQTFLQEEA;MEAEVDKLELMEEYAVEGLEWSFINYQDNQPCLDLIEGSPISICSLINEECRLNRPSSAAQLQTRIETALAGSPCLGHNKLSREPSFIVVHYAGPVRYHTAGLVEKNKDPIPPELTRLLQQSQDPLLMGLFPTNPKEKTQEEPPGQSRAPVLTVVSKFKASLEQLLQVLHSTTPHYIRCIKPNSQGQAQTFLQEEVLSQLEA…
TRPC4AP	MRPL45	ribosomal_protein,known_fusion	0	5	2	19	BOWTIE	20:35078046:-	17:38322126:+	ENSG00000100991	ENSG00000278845	ENSE00001634131	ENSE00003717728	AGTGACTTTGTTGAGTGTCAAAACATCCTCAAG*ACTCTGGCCATCTATGACCGGTTTGGCCGGTTG	in-frame	ENST00000252015:387/ENST00000619548:883;ENST00000252015:387/ENST00000613675:884;ENST00000451813:323/ENST00000619548:883;ENST00000451813:323/ENST00000613675:884	MAAAPVAAGSGAGRGRRSAATVAAWGGWGGRPRPGNILLQLRQGQLTGRGLVRAVQFTETFLTERDKQSKWSGIPQLLLKLHTTSHLHSDFVECQNILKKNMKRHKERPRSLS;MAAAPVAAGSGAGRGRRSAATVAAWGGWGGRPRPGNILLQLRQGQLTGRGLVRAVQFTETFLTERDKQSKWSGIPQLLLKLHTTSHLHSDFVECQNILKCPGVCCIRKAVDKPLWKLENAYQDRSPMGTP;MAAAPVAAGSGAGRGRRSAATVAAWGGWGGRPRPGNILLQLRQGQLTGRGLVRAVQFTETFLTERDKQSKWSGIPQLLLKLHTTSHLHSDFVECQNILKKNMKRHKERPRSLS;MAAAPVAAGSGAGRGRRSAATVAAWGGWGGRPRPGNILLQ…
AC099850.1	VMP1	no_protein_product,antisense,known_fusion	12	4	3	22	BOWTIE	17:59107591:+	17:59838295:+	ENSG00000224738	ENSG00000062716	ENSE00001640332	ENSE00003569645	CTGCCAGATGTGTAAAGATTGCAAGAATTGAAG*TGCTGTCCCCGGCATAGGTCCATCTCTGCAGAA	exonic(no-known-CDS)/CDS(truncated)
BRD4	HGNC:9982		0	4	2	23	BOWTIE	19:15331836:-	19:13998317:-	ENSG00000141867	ENSG00000132005	ENSE00003057820	ENSE00002935377	GCCGCCGCGGGGTCCGCGGCGCGCCCGGCCCGG*AGACGGGGTTTCGCCATGTTGGCCAGACTGGTC	UTR/UTR
GLB1	CMTM7	known_fusion	0	4	2	23	BOWTIE	3:33014056:-	3:32441840:+	ENSG00000170266	ENSG00000153551	ENSE00001141416	ENSE00001075736	GACACCTTTATCCAGTTTCCTGGATGGACCAAG*GTCACCCTGCTGATTGCCTTCATCTGTGTGCGG	in-frame	ENST00000307363:1879/ENST00000349718:846;ENST00000307363:1879/ENST00000454304:799;ENST00000307363:1879/ENST00000465248:753;ENST00000307363:1879/ENST00000334983:1643;ENST00000307377:1402/ENST00000349718:846;ENST00000307377:1402/ENST00000454304:799;ENST00000307377:1402/ENST00000465248:753;ENST00000307377:1402/ENST00000334983:1643;ENST00000399402:1776/ENST00000349718:846;ENST00000399402:1776/ENST000…	MPGFLVRILPLLLVLLLLGPTRGLRNATQRMFEIDYSRDSFLKDGQPFRYISGSIHYSRVPRFYWKDRLLKMKMAGLNAIQTYVPWNFHEPWPGQYQFSEDHDVEYFLRLAHELGLLVILRPGPYICAEWEMGGLPAWLLEKESILLRSSDPDYLAAVDKWLGVLLPKMKPLLYQNGGPVITVQVENEYGSYFACDFDYLRFLQKRFRHHLGDDVVLFTTDGAHKTFLKCGALQGLYTTVDFGTGSNITDAFLSQRKCEPKGPLINSEFYTGWLDHWGQPHSTIKTEAVASSLYDILARGASVNLYMFIGGTNFAYWNGANSPYAAQPTSYDYDAPLSEAGDLTEKYFALRNIIQKFEKVPEGPIPPSTPKFAYGKVTLEKLKTVGAALDILCPSGPIK…
RAB22A	MYO9B	oncogene,known_fusion	0	4	4	22	BOWTIE	20:58311122:+	19:17145397:+	ENSG00000124209	ENSG00000099331	ENSE00003596771	ENSE00000777980	CAGTTTTGATCCAAACATCAACCCAACAATAGG*GCTTTTGGAAATGCCAAGACAGCCCACAACAAC	out-of-frame	ENST00000244040:8274/ENST00000594824:6608;ENST00000244040:8274/ENST00000397274:6630;ENST00000244040:8274/ENST00000595618:6631;ENST00000244040:8274/ENST00000595641:5375	KE;KE;KE;KE
ERBB2	RPS21	ribosomal_protein,oncogene	0	3	6	23	BOWTIE+BLAT	17:39730447:+	20:62387321:+	ENSG00000141736	ENSG00000171858			GCCGCTCACCAGTACTCCACCACGATGCGCGCGCGGTGTGGTGGCAGCAG*GCGCAGCCCAGCCTCGAAATGCAGAACGACGCCGGCGAGTTCGTGGACCT	intergenic/UTR
ERBB2	RPS21	ribosomal_protein,oncogene	0	3	4	24	BOWTIE+STAR	17:39730447:+	20:62387321:+	ENSG00000141736	ENSG00000171858			GCCGCTCACCAGTACTCCACCACGATGCGCGCGCGGTGTGGTGGCAGCAG*GCGCAGCCCAGCCTCGAAATGCAGAACGACGCCGGCGAGTTCGTGGACCT	intergenic/UTR
RP11-274B21.1	TLK2	no_protein_product,similar_reads,pseudogene,known_fusion,rp11_gene,rp_gene,healthy	753	3	5	24	BOWTIE	7:128592017:+	17:62560016:+	ENSG00000242588	ENSG00000146872	ENSE00001885222	ENSE00002527627	AGGAGAGCTGGCCTCTGCTTCACTTTTGTTTCA*GCCAACTGTGATTTGAGACGGCAGATTGATGAA	exonic(no-known-CDS)/CDS(truncated)
RP11-274B21.1	TLK2	no_protein_product,similar_reads,pseudogene,known_fusion,rp11_gene,rp_gene,healthy	753	3	3	21	BOWTIE	7:128578033:+	17:62536170:+	ENSG00000242588	ENSG00000146872	ENSE00002450995	ENSE00003503571	AAAGAAAAGCTGAACCATATGAAACTAGCCAAG*CGACGAGTAGAACAGCCCCTCTATGGTTTAGAT	exonic(no-known-CDS)/CDS(truncated)
SMARCA4	CARM1	short_distance,distance100kbp,known_fusion,tcga	0	3	2	23	BOWTIE	19:10986593:+	19:10904951:+	ENSG00000127616	ENSG00000142453	ENSE00003525604	ENSE00001117485	GCCCGGCACCTCCAAATTACAGCAGGCCTCATG*ATGAAGATGTGTGTGTCTTTAAGTGCTCAGTGT	in-frame	ENST00000541122:4095/ENST00000586221:2671;ENST00000450717:4747/ENST00000586221:2671;ENST00000589677:4092/ENST00000586221:2671;ENST00000413806:4753/ENST00000586221:2671;ENST00000444061:4083/ENST00000586221:2671;ENST00000590574:4086/ENST00000586221:2671;ENST00000429416:4651/ENST00000586221:2671;ENST00000344626:4428/ENST00000586221:2671	AD;NPKRKPRLMEEDELPSWIIKDDAEVERLTCEEEEEKMFGRGSRHRKEVDYSDSLTEKQWLKKITGKDIHDTASSVARGLQFQRGLQFCTRASKAIEEGTLEEIEEEVRQKKSSRKRKRDSDAGSSTPTTSTRSRDKDDESKKQKKRGRPPAEKLSPNPPNLTKKMKKIVDAVIKYKDSSSGRQLSEVFIQLPSRKELPEYYELIRKPVDFKKIKERIRNHKYRSLNDLEKDVMLLCQNAQTFNLEGSLIYEDSTCPGRDLAGTSPSKKRKKEKERKNK;CAAASALPPHAGQGRAAD;TVNQMIARHEEEFDLFMRMDLDRRREEARNPKRKPRLMEEDELPSWIIKDDAEVERLTCEEEEEKMFGRGSRHRKEVDYSDSLTEKQWLKTLKAIEEG…
TBC1D31	ZNF704	known_fusion	0	3	2	20	BOWTIE	8:123084340:+	8:80821615:-	ENSG00000156787	ENSG00000164684	ENSE00003551006	ENSE00001798298	CTGAATATTCGCCAGTCTGTGGGTATACAGAAG*GTGGGGAGCATTAAGCGGGAAATGACCTTCACA	CDS(truncated)/UTR
TLK2	RP11-274B21.1	no_protein_product,similar_reads,pseudogene,known_fusion,rp11_gene,rp_gene,healthy	753	3	5	24	BOWTIE	17:62536337:+	7:128615860:+	ENSG00000146872	ENSG00000242588	ENSE00003503571	ENSE00002517474	AGGGGAGCTGGCCTCTGCTTCACTTTTGTTTCA*GCCAACTGTGATTTGAGACGGCAGATTGATGAA	CDS(truncated)/exonic(no-known-CDS)
TLK2	RP11-274B21.1	no_protein_product,similar_reads,pseudogene,known_fusion,rp11_gene,rp_gene,healthy	753	3	3	21	BOWTIE	17:62522273:+	7:128591850:+	ENSG00000146872	ENSG00000242588	ENSE00003679960	ENSE00001885222	AAAGAAAAGCTGAACCATATGAAACTAGCCAAG*TGACGAGTAGCACAGCCCCTCTATGGTTTAGAT	CDS(truncated)/exonic(no-known-CDS)

## Sheet: FusionCatcher - ENCODE
Gene_1_symbol(5end_fusion_partner)	Gene_2_symbol(3end_fusion_partner)	Fusion_description	Counts_of_common_mapping_reads	Spanning_pairs	Spanning_unique_reads	Longest_anchor_found	Fusion_finding_method	Fusion_point_for_gene_1(5end_fusion_partner)	Fusion_point_for_gene_2(3end_fusion_partner)	Gene_1_id(5end_fusion_partner)	Gene_2_id(3end_fusion_partner)	Exon_1_id(5end_fusion_partner)	Exon_2_id(3end_fusion_partner)	Fusion_sequence	Predicted_effect	Predicted_fused_transcripts	Predicted_fused_proteins
TANC2	CA4		0	95	30	43	BOWTIE+BLAT	17:61151375:+	17:58232675:+	ENSG00000170921	ENSG00000167434			GGATCGAAGACAGTCAAGTGTAGACTCTCGCCAAAGCCGCTCTGGGCAAG*AGTCACACTGGTGCTACGAGGTTCAAGCCGAGTCCTCCAACTACCCCTGC	out-of-frame	ENST00000389520:6266/ENST00000586876:790;ENST00000389520:6266/ENST00000300900:997;ENST00000424789:11579/ENST00000586876:790;ENST00000424789:11579/ENST00000300900:997;ENST00000580068:387/ENST00000586876:790;ENST00000580068:387/ENST00000300900:997	SPHAEILCMQPTGKRPPGSQDFSFSCLCPATCSLPLFRCQRGDFRAALTFLFRAYYKPLR;SPHAEILCMQPTGKRPPGSQDFSFSCLCPATCSLPLFRCQRGDFRAGPHAGLPAGRLPAMMAHFCTQPLCCLSSPSSRLPVLSLPRWDFRHD;VLSPDILNTTQL;VLSPDILNTTQL;NPHFSSETGRGCILPW;NPHFSSETGRGCILPW
TANC2	CA4		0	95	26	43	BOWTIE+STAR	17:61151375:+	17:58232675:+	ENSG00000170921	ENSG00000167434			GGATCGAAGACAGTCAAGTGTAGACTCTCGCCAAAGCCGCTCTGGGCAAG*AGTCACACTGGTGCTACGAGGTTCAAGCCGAGTCCTCCAACTACCCCTGC	out-of-frame	ENST00000389520:6266/ENST00000586876:790;ENST00000389520:6266/ENST00000300900:997;ENST00000424789:11579/ENST00000586876:790;ENST00000424789:11579/ENST00000300900:997;ENST00000580068:387/ENST00000586876:790;ENST00000580068:387/ENST00000300900:997	SPHAEILCMQPTGKRPPGSQDFSFSCLCPATCSLPLFRCQRGDFRAALTFLFRAYYKPLR;SPHAEILCMQPTGKRPPGSQDFSFSCLCPATCSLPLFRCQRGDFRAGPHAGLPAGRLPAMMAHFCTQPLCCLSSPSSRLPVLSLPRWDFRHD;VLSPDILNTTQL;VLSPDILNTTQL;NPHFSSETGRGCILPW;NPHFSSETGRGCILPW
TANC2	CA4		0	95	11	30	BOWTIE	17:61151375:+	17:58232675:+	ENSG00000170921	ENSG00000167434	ENSE00001558906	ENSE00003477864	AGACAGTCAAGTGTAGACTCTCGCCAAAGCCGCTCTGGGCAAG*AGTCACACTGGTGCTACGAGGTTCAAGCCGAGTCCTCCAACTA	out-of-frame	ENST00000389520:6266/ENST00000586876:790;ENST00000389520:6266/ENST00000300900:997;ENST00000424789:11579/ENST00000586876:790;ENST00000424789:11579/ENST00000300900:997;ENST00000580068:387/ENST00000586876:790;ENST00000580068:387/ENST00000300900:997	SPHAEILCMQPTGKRPPGSQDFSFSCLCPATCSLPLFRCQRGDFRAALTFLFRAYYKPLR;SPHAEILCMQPTGKRPPGSQDFSFSCLCPATCSLPLFRCQRGDFRAGPHAGLPAGRLPAMMAHFCTQPLCCLSSPSSRLPVLSLPRWDFRHD;VLSPDILNTTQL;VLSPDILNTTQL;NPHFSSETGRGCILPW;NPHFSSETGRGCILPW
TANC2	CA4		0	95	2	36	BOWTIE+BLAT	17:61151375:+	17:58228803:+	ENSG00000170921	ENSG00000167434			GGATCGAAGACAGTCAAGTGTAGACTCTCGCCAAAGCCGCTCTGGGCAAG*GGTTGGACATTGGAAACCTACTAAGCAGCTAGAAAGTAGAAAGAGAAATG	CDS(truncated)/UTR
TANC2	CA4		0	95	2	36	BOWTIE+STAR	17:61151375:+	17:58228803:+	ENSG00000170921	ENSG00000167434			GGATCGAAGACAGTCAAGTGTAGACTCTCGCCAAAGCCGCTCTGGGCAAG*GGTTGGACATTGGAAACCTACTAAGCAGCTAGAAAGTAGAAAGAGAAATG	CDS(truncated)/UTR
BCAS4	BCAS3	known_fusion,chimerdb2	0	66	5	33	BOWTIE+STAR	20:49411710:+	17:59445688:+	ENSG00000124243	ENSG00000141376			GCGGGGCGCGCGAGCTCGCGCTCTTCCTGACCCCCGAGCCTGGGGCCGAG*GTACCTTTGACAGGAGCGTGACCCTGCTGGAGGTGTGCGGGAGCTGGCCT	out-of-frame	ENST00000445038:262/ENST00000588874:1022;ENST00000445038:262/ENST00000408905:1089;ENST00000445038:262/ENST00000390652:1030;ENST00000445038:262/ENST00000588462:1089;ENST00000445038:262/ENST00000585744:317;ENST00000445038:262/ENST00000589222:1180;ENST00000445038:262/ENST00000407086:1023;ENST00000445038:262/ENST00000587002:84;ENST00000358791:1099/ENST00000588874:1022;ENST00000358791:1099/ENST0000040…	PDQE;PDQE;PDQE;PDQE;PDQE;PDQE;PDQE;PDQE;KNVEMGSHYVVQTDLKLLGSSDPPTLAFQSGGIMGRSLRAQAAAIFKFPPCLM;KNVEMGSHYVVQTDLKLLGSSDPPTLAFQSGGIMGRSLRAQAAAIFKFPPCLM;KNVEMGSHYVVQTDLKLLGSSDPPTLAFQSGGIMGRSLRAQAAAIFKFPPCLM;KNVEMGSHYVVQTDLKLLGSSDPPTLAFQSGGIMGRSLRAQAAAIFKFPPCLM;KNVEMGSHYVVQTDLKLLGSSDPPTLAFQSGGIMGRSLRAQAAAIFKFPPCLM;KNVEMGSHYVVQTDLKLLGSSDPPTLAFQSGGIMGRSLRAQAAAIFKFPPCLM;KNVEMGSHYVVQTDLKLLGSSDPPTLAFQSGGIMG…
BCAS4	BCAS3	known_fusion,chimerdb2	0	66	4	29	BOWTIE	20:49411710:+	17:59445688:+	ENSG00000124243	ENSG00000141376	ENSE00001952820	ENSE00003624722	GCGCGAGCTCGCGCTCTTCCTGACCCCCGAGCCTGGGGCCGAG*GTACCTTTGACAGGAGCGTGACCCTGCTGGAGGTGTGCGGGAG	out-of-frame	ENST00000445038:262/ENST00000588874:1022;ENST00000445038:262/ENST00000408905:1089;ENST00000445038:262/ENST00000390652:1030;ENST00000445038:262/ENST00000588462:1089;ENST00000445038:262/ENST00000585744:317;ENST00000445038:262/ENST00000589222:1180;ENST00000445038:262/ENST00000407086:1023;ENST00000445038:262/ENST00000587002:84;ENST00000358791:1099/ENST00000588874:1022;ENST00000358791:1099/ENST0000040…	PDQE;PDQE;PDQE;PDQE;PDQE;PDQE;PDQE;PDQE;KNVEMGSHYVVQTDLKLLGSSDPPTLAFQSGGIMGRSLRAQAAAIFKFPPCLM;KNVEMGSHYVVQTDLKLLGSSDPPTLAFQSGGIMGRSLRAQAAAIFKFPPCLM;KNVEMGSHYVVQTDLKLLGSSDPPTLAFQSGGIMGRSLRAQAAAIFKFPPCLM;KNVEMGSHYVVQTDLKLLGSSDPPTLAFQSGGIMGRSLRAQAAAIFKFPPCLM;KNVEMGSHYVVQTDLKLLGSSDPPTLAFQSGGIMGRSLRAQAAAIFKFPPCLM;KNVEMGSHYVVQTDLKLLGSSDPPTLAFQSGGIMGRSLRAQAAAIFKFPPCLM;KNVEMGSHYVVQTDLKLLGSSDPPTLAFQSGGIMG…
ABCA5	PPP4R1L	no_protein_product,pseudogene,known_fusion	0	64	16	42	BOWTIE+STAR	17:67309233:-	20:56847931:-	ENSG00000154265	ENSG00000124224			TATTACAAGCAGCATCATGCAGAAAGTGTCTACTGATCATCTACCTGATG*GCAGATTATTGCCAGAGGGCTGCTTGATATCTTCCGGGACTTCGGTAACA	CDS(truncated)/exonic(no-known-CDS)
ABCA5	PPP4R1L	no_protein_product,pseudogene,known_fusion	0	64	15	42	BOWTIE+BLAT	17:67309233:-	20:56847931:-	ENSG00000154265	ENSG00000124224			TATTACAAGCAGCATCATGCAGAAAGTGTCTACTGATCATCTACCTGATG*GCAGATTATTGCCAGAGGGCTGCTTGATATCTTCCGGGACTTCGGTAACA	CDS(truncated)/exonic(no-known-CDS)
ABCA5	PPP4R1L	no_protein_product,pseudogene,known_fusion	0	64	8	30	BOWTIE	17:67309233:-	20:56847931:-	ENSG00000154265	ENSG00000124224	ENSE00001186928	ENSE00003744545	AGCAGCATCATGCAGAAAGTGTCTACTGATCATCTACCTGATG*GCAGATTATTGCCAGAGGGCTGCTTGATATCTTCCGGGACTTC	CDS(truncated)/exonic(no-known-CDS)
ABCA5	PPP4R1L	no_protein_product,pseudogene,known_fusion	0	64	2	31	BOWTIE+BLAT	17:67309228:-	20:56847931:-	ENSG00000154265	ENSG00000124224			CAAGCAGCATCATGCAGAAAGTGTCTACTGATCATCTACCTGATGGTATT*GCAGATTATTGCCAGAGGGCTGCTTGATATCTTCCGGGACTTCGGTAACA	intronic/exonic(no-known-CDS)
ABCA5	PPP4R1L	no_protein_product,pseudogene,known_fusion	0	64	2	31	BOWTIE+STAR	17:67309228:-	20:56847931:-	ENSG00000154265	ENSG00000124224			CAAGCAGCATCATGCAGAAAGTGTCTACTGATCATCTACCTGATGGTATT*GCAGATTATTGCCAGAGGGCTGCTTGATATCTTCCGGGACTTCGGTAACA	intronic/exonic(no-known-CDS)
ARFGEF2	SULF2	known_fusion	0	36	14	46	BOWTIE+BLAT	20:47538547:+	20:46365686:-	ENSG00000124198	ENSG00000196562			GAAGCGGCCCCAGCACTCCCAGCTGCGCAGGGCCTGCCAGGTGGCGCTCG*GTTCCATGCAGGTGATGAACAAGACCCGGCGCATCATGGAGCAGGGCGGG	out-of-frame	ENST00000371917:8732/ENST00000359930:1028;ENST00000371917:8732/ENST00000484875:845;ENST00000371917:8732/ENST00000437955:423;ENST00000371917:8732/ENST00000467815:783	LKVS;LKVS;LKVS;LKVS
ARFGEF2	SULF2	known_fusion	0	36	14	46	BOWTIE+STAR	20:47538547:+	20:46365686:-	ENSG00000124198	ENSG00000196562			GAAGCGGCCCCAGCACTCCCAGCTGCGCAGGGCCTGCCAGGTGGCGCTCG*GTTCCATGCAGGTGATGAACAAGACCCGGCGCATCATGGAGCAGGGCGGG	out-of-frame	ENST00000371917:8732/ENST00000359930:1028;ENST00000371917:8732/ENST00000484875:845;ENST00000371917:8732/ENST00000437955:423;ENST00000371917:8732/ENST00000467815:783	LKVS;LKVS;LKVS;LKVS
ARFGEF2	SULF2	known_fusion	0	36	7	27	BOWTIE	20:47538547:+	20:46365686:-	ENSG00000124198	ENSG00000196562	ENSE00001456459	ENSE00003617788	CCCCAGCACTCCCAGCTGCGCAGGGCCTGCCAGGTGGCGCTCG*GTTCCATGCAGGTGATGAACAAGACCCGGCGCATCATGGAGCA	out-of-frame	ENST00000371917:8732/ENST00000359930:1028;ENST00000371917:8732/ENST00000484875:845;ENST00000371917:8732/ENST00000437955:423;ENST00000371917:8732/ENST00000467815:783	LKVS;LKVS;LKVS;LKVS
ARFGEF2	SULF2	known_fusion	0	36	2	27	BOWTIE+BLAT	20:47538551:+	20:46365686:-	ENSG00000124198	ENSG00000196562			CGGCCCCAGCACTCCCAGCTGCGCAGGGCCTGCCAGGTGGCGCTCGGTGG*GTTCCATGCAGGTGATGAACAAGACCCGGCGCATCATGGAGCAGGGCGGG	intronic/CDS(truncated)
ARFGEF2	SULF2	known_fusion	0	36	2	27	BOWTIE+STAR	20:47538551:+	20:46365686:-	ENSG00000124198	ENSG00000196562			CGGCCCCAGCACTCCCAGCTGCGCAGGGCCTGCCAGGTGGCGCTCGGTGG*GTTCCATGCAGGTGATGAACAAGACCCGGCGCATCATGGAGCAGGGCGGG	intronic/CDS(truncated)
ADAMTS19	SLC27A6	known_fusion	0	23	6	30	BOWTIE	5:128797450:+	5:128364038:+	ENSG00000145808	ENSG00000113396	ENSE00001231943	ENSE00000762090	CCCTGGCTCGCTGGCTTCTTTCAGCACCTGTGGAGGTGGCCTG*ATGGAAAGGAGAAAATGTCGCAACCACTGAGGTTGCTGATGTT	out-of-frame	ENST00000274487:4361/ENST00000506176:406;ENST00000274487:4361/ENST00000262462:755;ENST00000274487:4361/ENST00000395266:766	SAWEISGQCTAE;SAWEISGQCTAE;SAWEISGQCTAE
ADAMTS19	SLC27A6	known_fusion	0	23	5	38	BOWTIE+STAR	5:128797450:+	5:128364038:+	ENSG00000145808	ENSG00000113396			TGCGGCACCCTGGCTCGCTGGCTTCTTTCAGCACCTGTGGAGGTGGCCTG*ATGGAAAGGAGAAAATGTCGCAACCACTGAGGTTGCTGATGTTATTGGAA	out-of-frame	ENST00000274487:4361/ENST00000506176:406;ENST00000274487:4361/ENST00000262462:755;ENST00000274487:4361/ENST00000395266:766	SAWEISGQCTAE;SAWEISGQCTAE;SAWEISGQCTAE
ADAMTS19	SLC27A6	known_fusion	0	23	4	34	BOWTIE+STAR	5:128796175:+	5:128364038:+	ENSG00000145808	ENSG00000113396			CTGCTGCCTCCTTTACCAGCTGGGGTTCCTGTCGAATGGGATCGTTTCAG*ATGGAAAGGAGAAAATGTCGCAACCACTGAGGTTGCTGATGTTATTGGAA	in-frame	ENST00000274487:5017/ENST00000506176:406;ENST00000274487:5017/ENST00000262462:755;ENST00000274487:5017/ENST00000395266:766;ENST00000505791:483/ENST00000506176:406;ENST00000505791:483/ENST00000262462:755;ENST00000505791:483/ENST00000395266:766	CLLLFWSIF;CLLLFWSIF;CLLLFWSIF;EGNDIHTNYLKNTT;EGNDIHTNYLKNTT;EGNDIHTNYLKNTT
C19ORF60	TMEM59L	readthrough,short_distance,distance100kbp	0	20	8	36	BOWTIE+STAR	19:18699710:+	19:18724682:+	ENSG00000006015	ENSG00000105696			CTGAGGAGGCCACCGAAGCTCGGGGACGCGAGGAGCCGGCGTGGCCCTGG*GCGGGGCTGGAGGGCGCCTCCGAGTCTCCCTATGACAGAGCCGTTCTGAT	in-frame	ENST00000601736:393/ENST00000600490:1361;ENST00000601736:393/ENST00000262817:1355;ENST00000450195:598/ENST00000600490:1361;ENST00000450195:598/ENST00000262817:1355;ENST00000358607:664/ENST00000600490:1361;ENST00000358607:664/ENST00000262817:1355	FSRTLGLMRNLPSDGGSPGMRRGRWETGRMAPSPRSPGDAVPQLGRGRDRALVPPCPRFLGGLLLFVFYCVAF;FSRTLGLMRNLPSDGGSPGMRRGRWETGRMAPSTFCLLLCGFLSI;ARFSRTLGLMRNLPSDGGSPGMRRGRWETGRMAPRSPGDAVPQLGRGRDRALVPPCPRFLGGLLLFVFYCVAF;ARFSRTLGLMRNLPSDGGSPGMRRGRWETGRMATFCLLLCGFLSI;GGAGGRCTDAAAENEGN;GGAGGRCTDAAAENEGN
C19ORF60	TMEM59L	readthrough,short_distance,distance100kbp	0	20	6	36	BOWTIE+BLAT	19:18699710:+	19:18724682:+	ENSG00000006015	ENSG00000105696			CTGAGGAGGCCACCGAAGCTCGGGGACGCGAGGAGCCGGCGTGGCCCTGG*GCGGGGCTGGAGGGCGCCTCCGAGTCTCCCTATGACAGAGCCGTTCTGAT	in-frame	ENST00000601736:393/ENST00000600490:1361;ENST00000601736:393/ENST00000262817:1355;ENST00000450195:598/ENST00000600490:1361;ENST00000450195:598/ENST00000262817:1355;ENST00000358607:664/ENST00000600490:1361;ENST00000358607:664/ENST00000262817:1355	FSRTLGLMRNLPSDGGSPGMRRGRWETGRMAPSPRSPGDAVPQLGRGRDRALVPPCPRFLGGLLLFVFYCVAF;FSRTLGLMRNLPSDGGSPGMRRGRWETGRMAPSTFCLLLCGFLSI;ARFSRTLGLMRNLPSDGGSPGMRRGRWETGRMAPRSPGDAVPQLGRGRDRALVPPCPRFLGGLLLFVFYCVAF;ARFSRTLGLMRNLPSDGGSPGMRRGRWETGRMATFCLLLCGFLSI;GGAGGRCTDAAAENEGN;GGAGGRCTDAAAENEGN
MYO9B	FCHO1	known_fusion	0	13	7	35	BOWTIE+BLAT	19:17213367:+	19:17881234:+	ENSG00000099331	ENSG00000130475			ACGCCAGCGGCGTCGAGAGGACCATCCTGGGTGCTGGCCCTGTGCTGGAG*TGCAAGGAGGAAGTGGTGAGCACCTTGGATGCTGTGCAGGTACTCTCGGG	in-frame	ENST00000594824:6609/ENST00000596536:2585;ENST00000594824:6609/ENST00000600209:189;ENST00000594824:6609/ENST00000596951:2590;ENST00000594824:6609/ENST00000595023:457;ENST00000594824:6609/ENST00000594068:130;ENST00000594824:6609/ENST00000597512:2566;ENST00000594824:6609/ENST00000597474:39;ENST00000594824:6609/ENST00000596507:319;ENST00000594824:6609/ENST00000594202:2599;ENST00000594824:6609/ENST00…	TCVEMLIKEQMRKYKVKMEEISQLEAAESIAFRRLSLLRQNAPWPLKLGFSSPYEGVLNKSPKTRDIQEEELEVLLEEEAAGGDEDREKEILIERIQSIKEEKQDITYRLPELDPRGSDEENLDSETSASTESLLEERAGRGASEGPPAPALPCPGAPTPSPLPTVAAPPRRRPSSFVTVRVKTPRRTPIMPTANIKLPPGLPSHLPRWAPGAREAAAPVRRREPPARRPDQIHSVYITPGADLPVQGALEPLEEDGQPPGAKRRYSDPPTYCLPPASGQVSVEYGYRPGATAVPTPLTNVQILLPVGEPVTNVRLQPAATWNLEEKRLTWRLPDVSEAGGSGRLSASWEPLSGPSTPSPVAAQFTSEGTTLSGVDLELVGSGYRMSLVKRRFATGMYL…
MYO9B	FCHO1	known_fusion	0	13	7	35	BOWTIE+STAR	19:17213367:+	19:17881234:+	ENSG00000099331	ENSG00000130475			ACGCCAGCGGCGTCGAGAGGACCATCCTGGGTGCTGGCCCTGTGCTGGAG*TGCAAGGAGGAAGTGGTGAGCACCTTGGATGCTGTGCAGGTACTCTCGGG	in-frame	ENST00000594824:6609/ENST00000596536:2585;ENST00000594824:6609/ENST00000600209:189;ENST00000594824:6609/ENST00000596951:2590;ENST00000594824:6609/ENST00000595023:457;ENST00000594824:6609/ENST00000594068:130;ENST00000594824:6609/ENST00000597512:2566;ENST00000594824:6609/ENST00000597474:39;ENST00000594824:6609/ENST00000596507:319;ENST00000594824:6609/ENST00000594202:2599;ENST00000594824:6609/ENST00…	TCVEMLIKEQMRKYKVKMEEISQLEAAESIAFRRLSLLRQNAPWPLKLGFSSPYEGVLNKSPKTRDIQEEELEVLLEEEAAGGDEDREKEILIERIQSIKEEKQDITYRLPELDPRGSDEENLDSETSASTESLLEERAGRGASEGPPAPALPCPGAPTPSPLPTVAAPPRRRPSSFVTVRVKTPRRTPIMPTANIKLPPGLPSHLPRWAPGAREAAAPVRRREPPARRPDQIHSVYITPGADLPVQGALEPLEEDGQPPGAKRRYSDPPTYCLPPASGQVSVEYGYRPGATAVPTPLTNVQILLPVGEPVTNVRLQPAATWNLEEKRLTWRLPDVSEAGGSGRLSASWEPLSGPSTPSPVAAQFTSEGTTLSGVDLELVGSGYRMSLVKRRFATGMYL…
AC002116.7	WDR62	no_protein_product,readthrough,short_distance,distance10kbp,distance100kbp,antisense	0	12	3	41	BOWTIE+BLAT	19:36510286:+	19:36549682:+	ENSG00000267698	ENSG00000075702			GGAAGGAATGCTGGGAGGCCAACGTGGAGTGCCCACACACGGGCAGCAAG*GTGTCACTCGAGAAGGTGCTTGGCATCACAGCCCAGAACAGCAGTGGCCT	exonic(no-known-CDS)/CDS(truncated)
AC002116.7	WDR62	no_protein_product,readthrough,short_distance,distance10kbp,distance100kbp,antisense	0	12	3	41	BOWTIE+STAR	19:36510286:+	19:36549682:+	ENSG00000267698	ENSG00000075702			GGAAGGAATGCTGGGAGGCCAACGTGGAGTGCCCACACACGGGCAGCAAG*GTGTCACTCGAGAAGGTGCTTGGCATCACAGCCCAGAACAGCAGTGGCCT	exonic(no-known-CDS)/CDS(truncated)
EEF1D	NAPRT	readthrough,short_distance,distance10kbp,distance100kbp	0	11	23	43	BOWTIE+BLAT	8:144661949:-	8:144660113:-	ENSG00000104529	ENSG00000147813			GCAGAGTGTCGATATCGCAGCTTTCAACAAGATCTGAAGCCTGAGTGTGT*ACGTGCAGTTCCTGGCCTCGGTGCTGCCCCCAGACACGGATCCTGCGTTC	UTR/CDS(truncated)
EEF1D	NAPRT	readthrough,short_distance,distance10kbp,distance100kbp	0	11	22	43	BOWTIE+STAR	8:144661949:-	8:144660113:-	ENSG00000104529	ENSG00000147813			GCAGAGTGTCGATATCGCAGCTTTCAACAAGATCTGAAGCCTGAGTGTGT*ACGTGCAGTTCCTGGCCTCGGTGCTGCCCCCAGACACGGATCCTGCGTTC	UTR/CDS(truncated)
SMARCA4	CARM1	short_distance,distance100kbp,known_fusion,tcga	0	10	3	41	BOWTIE+STAR	19:11097269:+	19:11015627:+	ENSG00000127616	ENSG00000142453			CCCCGGCCCGGGTCCCGGCCCGGCACCTCCAAATTACAGCAGGCCTCATG*ATGAAGATGTGTGTGTCTTTAAGTGCTCAGTGTCCCGAGAGACAGAGTGC	in-frame	ENST00000541122:4095/ENST00000586221:2671;ENST00000450717:4747/ENST00000586221:2671;ENST00000589677:4092/ENST00000586221:2671;ENST00000413806:4753/ENST00000586221:2671;ENST00000444061:4083/ENST00000586221:2671;ENST00000590574:4086/ENST00000586221:2671;ENST00000429416:4651/ENST00000586221:2671;ENST00000344626:4428/ENST00000586221:2671	AD;NPKRKPRLMEEDELPSWIIKDDAEVERLTCEEEEEKMFGRGSRHRKEVDYSDSLTEKQWLKKITGKDIHDTASSVARGLQFQRGLQFCTRASKAIEEGTLEEIEEEVRQKKSSRKRKRDSDAGSSTPTTSTRSRDKDDESKKQKKRGRPPAEKLSPNPPNLTKKMKKIVDAVIKYKDSSSGRQLSEVFIQLPSRKELPEYYELIRKPVDFKKIKERIRNHKYRSLNDLEKDVMLLCQNAQTFNLEGSLIYEDSTCPGRDLAGTSPSKKRKKEKERKNK;CAAASALPPHAGQGRAAD;TVNQMIARHEEEFDLFMRMDLDRRREEARNPKRKPRLMEEDELPSWIIKDDAEVERLTCEEEEEKMFGRGSRHRKEVDYSDSLTEKQWLKTLKAIEEG…
SMARCA4	CARM1	short_distance,distance100kbp,known_fusion,tcga	0	10	2	41	BOWTIE+BLAT	19:11097269:+	19:11015627:+	ENSG00000127616	ENSG00000142453			CCCCGGCCCGGGTCCCGGCCCGGCACCTCCAAATTACAGCAGGCCTCATG*ATGAAGATGTGTGTGTCTTTAAGTGCTCAGTGTCCCGAGAGACAGAGTGC	in-frame	ENST00000541122:4095/ENST00000586221:2671;ENST00000450717:4747/ENST00000586221:2671;ENST00000589677:4092/ENST00000586221:2671;ENST00000413806:4753/ENST00000586221:2671;ENST00000444061:4083/ENST00000586221:2671;ENST00000590574:4086/ENST00000586221:2671;ENST00000429416:4651/ENST00000586221:2671;ENST00000344626:4428/ENST00000586221:2671	AD;NPKRKPRLMEEDELPSWIIKDDAEVERLTCEEEEEKMFGRGSRHRKEVDYSDSLTEKQWLKKITGKDIHDTASSVARGLQFQRGLQFCTRASKAIEEGTLEEIEEEVRQKKSSRKRKRDSDAGSSTPTTSTRSRDKDDESKKQKKRGRPPAEKLSPNPPNLTKKMKKIVDAVIKYKDSSSGRQLSEVFIQLPSRKELPEYYELIRKPVDFKKIKERIRNHKYRSLNDLEKDVMLLCQNAQTFNLEGSLIYEDSTCPGRDLAGTSPSKKRKKEKERKNK;CAAASALPPHAGQGRAAD;TVNQMIARHEEEFDLFMRMDLDRRREEARNPKRKPRLMEEDELPSWIIKDDAEVERLTCEEEEEKMFGRGSRHRKEVDYSDSLTEKQWLKTLKAIEEG…
RPS6KB1	VMP1	short_distance,distance100kbp,ribosomal_protein,known_fusion,chimerdb2,tcga	0	8	4	33	BOWTIE+BLAT	17:57992064:+	17:57917129:+	ENSG00000108443	ENSG00000062716			TAACAGGAGCAAATACTGGGAAAATATTTGCCATGAAGGTGCTTAAAAAG*GGAGAAAACTGGTTGTCCTGGATGTTTGAAAAGTTGGTCGTTGTCATGGT	in-frame	ENST00000225577:4974/ENST00000536180:1325;ENST00000225577:4974/ENST00000591877:257;ENST00000225577:4974/ENST00000262291:1325;ENST00000406116:1562/ENST00000536180:1325;ENST00000406116:1562/ENST00000591877:257;ENST00000406116:1562/ENST00000262291:1325;ENST00000393021:4831/ENST00000536180:1325;ENST00000393021:4831/ENST00000591877:257;ENST00000393021:4831/ENST00000262291:1325;ENST00000472940:2329/ENS…	IQHSLL;IQHSLL;IQHSLL;SLIPSLHVRHLSTAQMTQLSVKVPIRSFWVLHMWLHLYLKV;SLIPSLHVRHLSTAQMTQLSVKVPIRSFWVLHMWLHLYLKV;SLIPSLHVRHLSTAQMTQLSVKVPIRSFWVLHMWLHLYLKV;FVALQNN;FVALQNN;FVALQNN;HSKSSDTCGIPNGNKWHRADGCDNEWGSIGTTSNTTAELWAIQKTSFSHDLQTARAPAYESMTEQCF;HSKSSDTCGIPNGNKWHRADGCDNEWGSIGTTSNTTAELWAIQKTSFSHDLQTARAPAYESMTEQCF;HSKSSDTCGIPNGNKWHRADGCDNEWGSIGTTSNTTAELWAIQKTSFSHDLQTARAPAYESMTEQCF
RPS6KB1	VMP1	short_distance,distance100kbp,ribosomal_protein,known_fusion,chimerdb2,tcga	0	8	4	29	BOWTIE	17:57992064:+	17:57917129:+	ENSG00000108443	ENSG00000062716	ENSE00003567383	ENSE00002943049	AGCAAATACTGGGAAAATATTTGCCATGAAGGTGCTTAAAAAG*GGAGAAAACTGGTTGTCCTGGATGTTTGAAAAGTTGGTCGTTG	in-frame	ENST00000225577:4974/ENST00000536180:1325;ENST00000225577:4974/ENST00000591877:257;ENST00000225577:4974/ENST00000262291:1325;ENST00000406116:1562/ENST00000536180:1325;ENST00000406116:1562/ENST00000591877:257;ENST00000406116:1562/ENST00000262291:1325;ENST00000393021:4831/ENST00000536180:1325;ENST00000393021:4831/ENST00000591877:257;ENST00000393021:4831/ENST00000262291:1325;ENST00000472940:2329/ENS…	IQHSLL;IQHSLL;IQHSLL;SLIPSLHVRHLSTAQMTQLSVKVPIRSFWVLHMWLHLYLKV;SLIPSLHVRHLSTAQMTQLSVKVPIRSFWVLHMWLHLYLKV;SLIPSLHVRHLSTAQMTQLSVKVPIRSFWVLHMWLHLYLKV;FVALQNN;FVALQNN;FVALQNN;HSKSSDTCGIPNGNKWHRADGCDNEWGSIGTTSNTTAELWAIQKTSFSHDLQTARAPAYESMTEQCF;HSKSSDTCGIPNGNKWHRADGCDNEWGSIGTTSNTTAELWAIQKTSFSHDLQTARAPAYESMTEQCF;HSKSSDTCGIPNGNKWHRADGCDNEWGSIGTTSNTTAELWAIQKTSFSHDLQTARAPAYESMTEQCF
RPS6KB1	VMP1	short_distance,distance100kbp,ribosomal_protein,known_fusion,chimerdb2,tcga	0	8	3	33	BOWTIE+STAR	17:57992064:+	17:57917129:+	ENSG00000108443	ENSG00000062716			TAACAGGAGCAAATACTGGGAAAATATTTGCCATGAAGGTGCTTAAAAAG*GGAGAAAACTGGTTGTCCTGGATGTTTGAAAAGTTGGTCGTTGTCATGGT	in-frame	ENST00000225577:4974/ENST00000536180:1325;ENST00000225577:4974/ENST00000591877:257;ENST00000225577:4974/ENST00000262291:1325;ENST00000406116:1562/ENST00000536180:1325;ENST00000406116:1562/ENST00000591877:257;ENST00000406116:1562/ENST00000262291:1325;ENST00000393021:4831/ENST00000536180:1325;ENST00000393021:4831/ENST00000591877:257;ENST00000393021:4831/ENST00000262291:1325;ENST00000472940:2329/ENS…	IQHSLL;IQHSLL;IQHSLL;SLIPSLHVRHLSTAQMTQLSVKVPIRSFWVLHMWLHLYLKV;SLIPSLHVRHLSTAQMTQLSVKVPIRSFWVLHMWLHLYLKV;SLIPSLHVRHLSTAQMTQLSVKVPIRSFWVLHMWLHLYLKV;FVALQNN;FVALQNN;FVALQNN;HSKSSDTCGIPNGNKWHRADGCDNEWGSIGTTSNTTAELWAIQKTSFSHDLQTARAPAYESMTEQCF;HSKSSDTCGIPNGNKWHRADGCDNEWGSIGTTSNTTAELWAIQKTSFSHDLQTARAPAYESMTEQCF;HSKSSDTCGIPNGNKWHRADGCDNEWGSIGTTSNTTAELWAIQKTSFSHDLQTARAPAYESMTEQCF
RPS6KB1	VMP1	short_distance,distance100kbp,ribosomal_protein,known_fusion,chimerdb2,tcga	0	8	2	35	BOWTIE+BLAT	17:57987972:+	17:57915656:+	ENSG00000108443	ENSG00000062716			GGTCAGTTAAATGAAAGCATGGACCATGGGGGAGTTGGACCATATGAACT*TGCTGTCCCCGGCATAGGTCCATCTCTGCAGAAGCCATTTCAGGAGTACC	out-of-frame	ENST00000443572:1668/ENST00000536180:1428;ENST00000443572:1668/ENST00000591877:360;ENST00000443572:1668/ENST00000262291:1428;ENST00000225577:5164/ENST00000536180:1428;ENST00000225577:5164/ENST00000591877:360;ENST00000225577:5164/ENST00000262291:1428;ENST00000592726:156/ENST00000536180:1428;ENST00000592726:156/ENST00000591877:360;ENST00000592726:156/ENST00000262291:1428;ENST00000406116:1752/ENST00…	IRQPNSGPYKKQAFPMISKRPEHLRMNL;IRQPNSGPYKKQAFPMISKRPEHLRMNL;IRQPNSGPYKKQAFPMISKRPEHLRMNL;KYYLSGLSGITSERWVHLCLCLLFKLLFLLSQVRFASISK;KYYLSGLSGITSERWVHLCLCLLFKLLFLLSQVRFASISK;KYYLSGLSGITSERWVHLCLCLLFKLLFLLSQVRFASISK;SCLSLPSSWD;SCLSLPSSWD;SCLSLPSSWDYCHGVLLHPIYH;SQDKKYILWSAR;SQDKKYILWSAR;SQDKKYILWSAR;DLRLFP;DLRLFP;DLRLFP;IVLLNS;IVLLNS;IVLLNS
RPS6KB1	VMP1	short_distance,distance100kbp,ribosomal_protein,known_fusion,chimerdb2,tcga	0	8	2	35	BOWTIE+STAR	17:57987972:+	17:57915656:+	ENSG00000108443	ENSG00000062716			GGTCAGTTAAATGAAAGCATGGACCATGGGGGAGTTGGACCATATGAACT*TGCTGTCCCCGGCATAGGTCCATCTCTGCAGAAGCCATTTCAGGAGTACC	out-of-frame	ENST00000443572:1668/ENST00000536180:1428;ENST00000443572:1668/ENST00000591877:360;ENST00000443572:1668/ENST00000262291:1428;ENST00000225577:5164/ENST00000536180:1428;ENST00000225577:5164/ENST00000591877:360;ENST00000225577:5164/ENST00000262291:1428;ENST00000592726:156/ENST00000536180:1428;ENST00000592726:156/ENST00000591877:360;ENST00000592726:156/ENST00000262291:1428;ENST00000406116:1752/ENST00…	IRQPNSGPYKKQAFPMISKRPEHLRMNL;IRQPNSGPYKKQAFPMISKRPEHLRMNL;IRQPNSGPYKKQAFPMISKRPEHLRMNL;KYYLSGLSGITSERWVHLCLCLLFKLLFLLSQVRFASISK;KYYLSGLSGITSERWVHLCLCLLFKLLFLLSQVRFASISK;KYYLSGLSGITSERWVHLCLCLLFKLLFLLSQVRFASISK;SCLSLPSSWD;SCLSLPSSWD;SCLSLPSSWDYCHGVLLHPIYH;SQDKKYILWSAR;SQDKKYILWSAR;SQDKKYILWSAR;DLRLFP;DLRLFP;DLRLFP;IVLLNS;IVLLNS;IVLLNS
RPS6KB1	VMP1	short_distance,distance100kbp,ribosomal_protein,known_fusion,chimerdb2,tcga	0	8	2	35	BOWTIE+BOWTIE2	17:57987972:+	17:57915656:+	ENSG00000108443	ENSG00000062716			GGTCAGTTAAATGAAAGCATGGACCATGGGGGAGTTGGACCATATGAACT*TGCTGTCCCCGGCATAGGTCCATCTCTGCAGAAGCCATTTCAGGAGTACC	out-of-frame	ENST00000443572:1668/ENST00000536180:1428;ENST00000443572:1668/ENST00000591877:360;ENST00000443572:1668/ENST00000262291:1428;ENST00000225577:5164/ENST00000536180:1428;ENST00000225577:5164/ENST00000591877:360;ENST00000225577:5164/ENST00000262291:1428;ENST00000592726:156/ENST00000536180:1428;ENST00000592726:156/ENST00000591877:360;ENST00000592726:156/ENST00000262291:1428;ENST00000406116:1752/ENST00…	IRQPNSGPYKKQAFPMISKRPEHLRMNL;IRQPNSGPYKKQAFPMISKRPEHLRMNL;IRQPNSGPYKKQAFPMISKRPEHLRMNL;KYYLSGLSGITSERWVHLCLCLLFKLLFLLSQVRFASISK;KYYLSGLSGITSERWVHLCLCLLFKLLFLLSQVRFASISK;KYYLSGLSGITSERWVHLCLCLLFKLLFLLSQVRFASISK;SCLSLPSSWD;SCLSLPSSWD;SCLSLPSSWDYCHGVLLHPIYH;SQDKKYILWSAR;SQDKKYILWSAR;SQDKKYILWSAR;DLRLFP;DLRLFP;DLRLFP;IVLLNS;IVLLNS;IVLLNS
AC099850.1	VMP1	no_protein_product,antisense,known_fusion	4	7	3	30	BOWTIE+BLAT	17:57184952:+	17:57915656:+	ENSG00000224738	ENSG00000062716			CTGCTTTCTACAGTTTCCTGCCAGATGTGTAAAGATTGCAAGAATTGAAG*TGCTGTCCCCGGCATAGGTCCATCTCTGCAGAAGCCATTTCAGGAGTACC	exonic(no-known-CDS)/CDS(truncated)
AC099850.1	VMP1	no_protein_product,antisense,known_fusion	4	7	3	30	BOWTIE+STAR	17:57184952:+	17:57915656:+	ENSG00000224738	ENSG00000062716			CTGCTTTCTACAGTTTCCTGCCAGATGTGTAAAGATTGCAAGAATTGAAG*TGCTGTCCCCGGCATAGGTCCATCTCTGCAGAAGCCATTTCAGGAGTACC	exonic(no-known-CDS)/CDS(truncated)
AC099850.1	VMP1	no_protein_product,antisense,known_fusion	4	7	2	39	BOWTIE+BLAT	17:57184867:+	17:57915656:+	ENSG00000224738	ENSG00000062716			CCACACTTCATTCTTGCCGCCTAAGTTGTCGCCGTGGGACTATTGAAAGG*TGCTGTCCCCGGCATAGGTCCATCTCTGCAGAAGCCATTTCAGGAGTACC	exonic(no-known-CDS)/CDS(truncated)
AC099850.1	VMP1	no_protein_product,antisense,known_fusion	4	7	2	39	BOWTIE+STAR	17:57184867:+	17:57915656:+	ENSG00000224738	ENSG00000062716			CCACACTTCATTCTTGCCGCCTAAGTTGTCGCCGTGGGACTATTGAAAGG*TGCTGTCCCCGGCATAGGTCCATCTCTGCAGAAGCCATTTCAGGAGTACC	exonic(no-known-CDS)/CDS(truncated)
AC099850.1	VMP1	no_protein_product,antisense,known_fusion	4	7	2	28	BOWTIE	17:57184952:+	17:57915656:+	ENSG00000224738	ENSG00000062716	ENSE00001640332	ENSE00003569645	CTACAGTTTCCTGCCAGATGTGTAAAGATTGCAAGAATTGAAG*TGCTGTCCCCGGCATAGGTCCATCTCTGCAGAAGCCATTTCAG	exonic(no-known-CDS)/CDS(truncated)
C6ORF183	CCDC162P	no_protein_product,readthrough,short_distance,distance100kbp,pseudogene	0	7	6	39	BOWTIE+BLAT	6:109591379:+	6:109607179:+	ENSG00000243587	ENSG00000203799			AGGTGTACTTCTATTGCACCCCTCAAGGGAGCTGTCCTGCTAATGTCAAG*GATGAAATTGGAAAAGTCAAGAGAGATGTTATGGTTGAATATTGTCAGAA	UTR/exonic(no-known-CDS)
C6ORF183	CCDC162P	no_protein_product,readthrough,short_distance,distance100kbp,pseudogene	0	7	5	39	BOWTIE+STAR	6:109591379:+	6:109607179:+	ENSG00000243587	ENSG00000203799			AGGTGTACTTCTATTGCACCCCTCAAGGGAGCTGTCCTGCTAATGTCAAG*GATGAAATTGGAAAAGTCAAGAGAGATGTTATGGTTGAATATTGTCAGAA	UTR/exonic(no-known-CDS)
PAPOLA	AK7	readthrough,short_distance,distance100kbp,known_fusion,tcga	0	7	4	44	BOWTIE+BLAT	14:96968937:+	14:96904172:+	ENSG00000090060	ENSG00000140057			TTGCGGGGGGGAAGTGACTGGGCGGTGCCGGCGCCGGAGACGATGCCGTT*GCCAGAAAATTTGCAGCATACGTAGTTGCTGCTGGACTCCAGTATGGAGC	out-of-frame	ENST00000392990:2546/ENST00000267584:2647;ENST00000553689:2065/ENST00000267584:2647;ENST00000216277:4292/ENST00000267584:2647;ENST00000556619:526/ENST00000267584:2647;ENST00000557471:1262/ENST00000267584:2647;ENST00000557320:3065/ENST00000267584:2647	NTKCLLTHSKSDKIGACKVAFFFFFFK;TVLCLLTHSKSDKIGACKVAFFFFFFK;CTQCLLTHSKSDKIGACKVAFFFFFFK;SKRCLLTHSKSDKIGACKVAFFFFFFK;QFTCLLTHSKSDKIGACKVAFFFFFFK;LHLCLLTHSKSDKIGACKVAFFFFFFK
PAPOLA	AK7	readthrough,short_distance,distance100kbp,known_fusion,tcga	0	7	4	44	BOWTIE+STAR	14:96968937:+	14:96904172:+	ENSG00000090060	ENSG00000140057			TTGCGGGGGGGAAGTGACTGGGCGGTGCCGGCGCCGGAGACGATGCCGTT*GCCAGAAAATTTGCAGCATACGTAGTTGCTGCTGGACTCCAGTATGGAGC	out-of-frame	ENST00000392990:2546/ENST00000267584:2647;ENST00000553689:2065/ENST00000267584:2647;ENST00000216277:4292/ENST00000267584:2647;ENST00000556619:526/ENST00000267584:2647;ENST00000557471:1262/ENST00000267584:2647;ENST00000557320:3065/ENST00000267584:2647	NTKCLLTHSKSDKIGACKVAFFFFFFK;TVLCLLTHSKSDKIGACKVAFFFFFFK;CTQCLLTHSKSDKIGACKVAFFFFFFK;SKRCLLTHSKSDKIGACKVAFFFFFFK;QFTCLLTHSKSDKIGACKVAFFFFFFK;LHLCLLTHSKSDKIGACKVAFFFFFFK
PAPOLA	AK7	readthrough,short_distance,distance100kbp,known_fusion,tcga	0	7	2	26	BOWTIE	14:96968937:+	14:96904172:+	ENSG00000090060	ENSG00000140057	ENSE00002461848	ENSE00001093874	GGGGAAGTGACTGGGCGGTGCCGGCGCCGGAGACGATGCCGTT*GCCAGAAAATTTGCAGCATACGTAGTTGCTGCTGGACTCCAGT	out-of-frame	ENST00000392990:2546/ENST00000267584:2647;ENST00000553689:2065/ENST00000267584:2647;ENST00000216277:4292/ENST00000267584:2647;ENST00000556619:526/ENST00000267584:2647;ENST00000557471:1262/ENST00000267584:2647;ENST00000557320:3065/ENST00000267584:2647	NTKCLLTHSKSDKIGACKVAFFFFFFK;TVLCLLTHSKSDKIGACKVAFFFFFFK;CTQCLLTHSKSDKIGACKVAFFFFFFK;SKRCLLTHSKSDKIGACKVAFFFFFFK;QFTCLLTHSKSDKIGACKVAFFFFFFK;LHLCLLTHSKSDKIGACKVAFFFFFFK
SULF2	PRICKLE2	known_fusion	0	6	2	31	BOWTIE+STAR	20:46414792:-	3:64085601:-	ENSG00000196562	ENSG00000163637			CATCTGTTTCAACTCTCCGCCGAGGGCGAGCAGGAGCGAGAGTGTGTCGA*GCCTCTCTGCTGATGGTGGTGCCAAGCGCCAGGAGCACCTATCCCGATTT	UTR/CDS(truncated)
SULF2	PRICKLE2	known_fusion	0	6	2	19	BOWTIE	20:46414087:-	3:64085601:-	ENSG00000196562	ENSG00000163637	ENSE00001717685	ENSE00001222316	CGGCGCCCCGCTCCGGGTGAGGTTGCCGGGGCCGTGCGCGCTG*GCCTCTCTGCTGATGGTGGTGCCAAGCGCCAGGAGCACCTATC	UTR/CDS(truncated)
ATXN7L3	FAM171A2	short_distance	0	5	2	41	BOWTIE+BLAT	17:42275388:-	17:42433956:-	ENSG00000087152	ENSG00000161682			TGAAAATGGAGGAAATGTCTTTGTCTGGCCTGGATAACAGCAAACTAGAG*GTGCCCGCTCCCAGCCCTTGGTGCAGTTCCAGCGCCGGGCTGCCCGCCTG	out-of-frame	ENST00000587097:468/ENST00000293443:601;ENST00000589805:254/ENST00000293443:601;ENST00000389384:360/ENST00000293443:601;ENST00000590169:202/ENST00000293443:601;ENST00000454077:51/ENST00000293443:601	MKMEEMSLSGLDNSKLEVPAPSPWCSSSAGLPACLSAPPTASSGRHLRLPAPSRKCGLSLPSWALRPPAQAMAPGWS;MKMEEMSLSGLDNSKLEVPAPSPWCSSSAGLPACLSAPPTASSGRHLRLPAPSRKCGLSLPSWALRPPAQAMAPGWS;MKMEEMSLSGLDNSKLEVPAPSPWCSSSAGLPACLSAPPTASSGRHLRLPAPSRKCGLSLPSWALRPPAQAMAPGWS;MKMEEMSLSGLDNSKLEVPAPSPWCSSSAGLPACLSAPPTASSGRHLRLPAPSRKCGLSLPSWALRPPAQAMAPGWS;MKMEEMSLSGLDNSKLEVPAPSPWCSSSAGLPACLSAPPTASSGRHLRLPAPSRKCGLSLPSWALRPPAQAMAPGWS
ATXN7L3	FAM171A2	short_distance	0	5	2	41	BOWTIE+STAR	17:42275388:-	17:42433956:-	ENSG00000087152	ENSG00000161682			TGAAAATGGAGGAAATGTCTTTGTCTGGCCTGGATAACAGCAAACTAGAG*GTGCCCGCTCCCAGCCCTTGGTGCAGTTCCAGCGCCGGGCTGCCCGCCTG	out-of-frame	ENST00000587097:468/ENST00000293443:601;ENST00000589805:254/ENST00000293443:601;ENST00000389384:360/ENST00000293443:601;ENST00000590169:202/ENST00000293443:601;ENST00000454077:51/ENST00000293443:601	MKMEEMSLSGLDNSKLEVPAPSPWCSSSAGLPACLSAPPTASSGRHLRLPAPSRKCGLSLPSWALRPPAQAMAPGWS;MKMEEMSLSGLDNSKLEVPAPSPWCSSSAGLPACLSAPPTASSGRHLRLPAPSRKCGLSLPSWALRPPAQAMAPGWS;MKMEEMSLSGLDNSKLEVPAPSPWCSSSAGLPACLSAPPTASSGRHLRLPAPSRKCGLSLPSWALRPPAQAMAPGWS;MKMEEMSLSGLDNSKLEVPAPSPWCSSSAGLPACLSAPPTASSGRHLRLPAPSRKCGLSLPSWALRPPAQAMAPGWS;MKMEEMSLSGLDNSKLEVPAPSPWCSSSAGLPACLSAPPTASSGRHLRLPAPSRKCGLSLPSWALRPPAQAMAPGWS
ATXN7L3	FAM171A2	short_distance	0	5	2	20	BOWTIE	17:42275388:-	17:42433956:-	ENSG00000087152	ENSG00000161682	ENSE00002829236	ENSE00003640902	GGAGGAAATGTCTTTGTCTGGCCTGGATAACAGCAAACTAGAG*GTGCCCGCTCCCAGCCCTTGGTGCAGTTCCAGCGCCGGGCTGC	out-of-frame	ENST00000587097:468/ENST00000293443:601;ENST00000589805:254/ENST00000293443:601;ENST00000389384:360/ENST00000293443:601;ENST00000590169:202/ENST00000293443:601;ENST00000454077:51/ENST00000293443:601	MKMEEMSLSGLDNSKLEVPAPSPWCSSSAGLPACLSAPPTASSGRHLRLPAPSRKCGLSLPSWALRPPAQAMAPGWS;MKMEEMSLSGLDNSKLEVPAPSPWCSSSAGLPACLSAPPTASSGRHLRLPAPSRKCGLSLPSWALRPPAQAMAPGWS;MKMEEMSLSGLDNSKLEVPAPSPWCSSSAGLPACLSAPPTASSGRHLRLPAPSRKCGLSLPSWALRPPAQAMAPGWS;MKMEEMSLSGLDNSKLEVPAPSPWCSSSAGLPACLSAPPTASSGRHLRLPAPSRKCGLSLPSWALRPPAQAMAPGWS;MKMEEMSLSGLDNSKLEVPAPSPWCSSSAGLPACLSAPPTASSGRHLRLPAPSRKCGLSLPSWALRPPAQAMAPGWS
HEPHL1	PANX1	readthrough,short_distance,distance100kbp,known_fusion,tcga	0	5	2	27	BOWTIE+BLAT	11:93800909:+	11:93862494:+	ENSG00000181333	ENSG00000110218			TAGCCGAGAATCCTGGGAAGTGGATGATAACCTGCCAGGTCAGCGACCAC*CTGGCCACGGAGTACGTGTTCTCGGATTTCTTGCTGAAGGAGCCCACGGA	in-frame	ENST00000315765:4282/ENST00000227638:2369;ENST00000315765:4282/ENST00000436171:2351	SLLHHISWSGISPSHGAI;SLLHHISWSGISPSHGAI
HEPHL1	PANX1	readthrough,short_distance,distance100kbp,known_fusion,tcga	0	5	2	27	BOWTIE+STAR	11:93800909:+	11:93862494:+	ENSG00000181333	ENSG00000110218			TAGCCGAGAATCCTGGGAAGTGGATGATAACCTGCCAGGTCAGCGACCAC*CTGGCCACGGAGTACGTGTTCTCGGATTTCTTGCTGAAGGAGCCCACGGA	in-frame	ENST00000315765:4282/ENST00000227638:2369;ENST00000315765:4282/ENST00000436171:2351	SLLHHISWSGISPSHGAI;SLLHHISWSGISPSHGAI
MFSD3	LRRC14	short_distance,distance10kbp,distance100kbp	0	5	2	28	BOWTIE+BLAT	8:145736646:+	8:145744133:+	ENSG00000167700	ENSG00000160959			GGCGGACGGTCTAGGCGGGGCTGGAGGCGGTGGCTGCGGTTGCGGGACCG*GGAGATGGCTGCGATTTAGTTTTGAGGATGCTACAGGCAGCAGCAGGGCT	intergenic/UTR
MFSD3	LRRC14	short_distance,distance10kbp,distance100kbp	0	5	2	27	BOWTIE+STAR	8:145736646:+	8:145744133:+	ENSG00000167700	ENSG00000160959			GGCGGACGGTCTAGGCGGGGCTGGAGGCGGTGGCTGCGGTTGCGGGACCG*GGAGATGGCTGCGATTTAGTTTTGAGGATGCTACAGGCAGCAGCAGGGCT	intergenic/UTR
RSBN1	AP4B1-AS1	no_protein_product,antisense	0	5	3	31	BOWTIE+BLAT	1:114354332:-	1:114442494:+	ENSG00000081019	ENSG00000226167			AAACGGCGAGAGGACTGGAGGGGTGCCTCTGATCAAAGCCCCCAAGAGAG*GTTCTCAAGAAGGAAAAGGAGCAGACACCTACCTATGGCAAAGATGGCAG	CDS(truncated)/exonic(no-known-CDS)
RSBN1	AP4B1-AS1	no_protein_product,antisense	0	5	3	31	BOWTIE+STAR	1:114354332:-	1:114442494:+	ENSG00000081019	ENSG00000226167			AAACGGCGAGAGGACTGGAGGGGTGCCTCTGATCAAAGCCCCCAAGAGAG*GTTCTCAAGAAGGAAAAGGAGCAGACACCTACCTATGGCAAAGATGGCAG	CDS(truncated)/exonic(no-known-CDS)
RSBN1	AP4B1-AS1	no_protein_product,antisense	0	5	2	28	BOWTIE	1:114354332:-	1:114442494:+	ENSG00000081019	ENSG00000226167	ENSE00001142071	ENSE00001747570	GAGAGGACTGGAGGGGTGCCTCTGATCAAAGCCCCCAAGAGAG*GTTCTCAAGAAGGAAAAGGAGCAGACACCTACCTATGGCAAAG	CDS(truncated)/exonic(no-known-CDS)
C16ORF45	ABCC1		0	4	2	34	BOWTIE+BLAT	16:15528616:+	16:16170183:+	ENSG00000166780	ENSG00000103222			CTATGGGGCGGTGGAGGAGACGGCTTGGAAAACGGAGAGACTGGGGAGAA*GCGGGGGCACGAACAGCATCACCGTGAGGAATGCCACATTCACCTGGGCC	out-of-frame	ENST00000566490:1570/ENST00000399408:4507;ENST00000566490:1570/ENST00000399410:4465;ENST00000300006:1940/ENST00000399408:4507;ENST00000300006:1940/ENST00000399410:4465;ENST00000570249:399/ENST00000399408:4507;ENST00000570249:399/ENST00000399410:4465;ENST00000561813:546/ENST00000399408:4507;ENST00000561813:546/ENST00000399410:4465	SRPEQLRMGPRVDADLGTPPFRGHHRDASRMPLCQRASLCA;SRPEQLRMGPRVDADLGTPPFRGHHRDASRMPLCQPVSGSASLCA;RHTDLCKEQQQAGEAACDQIVSRHWVAYVN;RHTDLCKEQQQAGEAACDQIVSRHWVAYVN;LSLLSSRNYRSAGHHLHGGDNHDARGD;LSLLSSRNYRSAGHHLHGGDNHDARGD;CSVQCLLPRWMTSSSARTSWT;CSVQCLLPRWMTSSSARTSWT
C16ORF45	ABCC1		0	4	2	34	BOWTIE+STAR	16:15528616:+	16:16170183:+	ENSG00000166780	ENSG00000103222			CTATGGGGCGGTGGAGGAGACGGCTTGGAAAACGGAGAGACTGGGGAGAA*GCGGGGGCACGAACAGCATCACCGTGAGGAATGCCACATTCACCTGGGCC	out-of-frame	ENST00000566490:1570/ENST00000399408:4507;ENST00000566490:1570/ENST00000399410:4465;ENST00000300006:1940/ENST00000399408:4507;ENST00000300006:1940/ENST00000399410:4465;ENST00000570249:399/ENST00000399408:4507;ENST00000570249:399/ENST00000399410:4465;ENST00000561813:546/ENST00000399408:4507;ENST00000561813:546/ENST00000399410:4465	SRPEQLRMGPRVDADLGTPPFRGHHRDASRMPLCQRASLCA;SRPEQLRMGPRVDADLGTPPFRGHHRDASRMPLCQPVSGSASLCA;RHTDLCKEQQQAGEAACDQIVSRHWVAYVN;RHTDLCKEQQQAGEAACDQIVSRHWVAYVN;LSLLSSRNYRSAGHHLHGGDNHDARGD;LSLLSSRNYRSAGHHLHGGDNHDARGD;CSVQCLLPRWMTSSSARTSWT;CSVQCLLPRWMTSSSARTSWT
MYO6	SENP6	readthrough,short_distance,distance100kbp,known_fusion,tcga	0	4	3	47	BOWTIE+BLAT	6:76459140:+	6:76388299:+	ENSG00000196586	ENSG00000112701			ACCCGTACAGGTAGCCCCGCCGCCGCGCACCTGCCTTCGCTCCCGCACCG*GTATCATTTGAATCTAAAATACAACTTAGAAGCAAACAAGAATTTCAGTT	UTR/CDS(truncated)
MYO6	SENP6	readthrough,short_distance,distance100kbp,known_fusion,tcga	0	4	3	47	BOWTIE+STAR	6:76459140:+	6:76388299:+	ENSG00000196586	ENSG00000112701			ACCCGTACAGGTAGCCCCGCCGCCGCGCACCTGCCTTCGCTCCCGCACCG*GTATCATTTGAATCTAAAATACAACTTAGAAGCAAACAAGAATTTCAGTT	UTR/CDS(truncated)
PLCG1	TOP1	readthrough,short_distance,distance100kbp,known_fusion	0	4	2	23	BOWTIE+BLAT	20:39766498:+	20:39729849:+	ENSG00000124181	ENSG00000198900			GACGCGCCAGATCACGTGGAGCCGGGGCGCCGACAAGATCGAGGGGGCCA*AGATGCCAAGGTTCCTTCTCCTCCTCCAGGACATAAGTGGAAAGAAGTCC	in-frame	ENST00000373271:4869/ENST00000361337:2325;ENST00000244007:4872/ENST00000361337:2325	EWRRRRSLAGPGKQSLHCPVALKPQLGRVRS;AGNMTQPERYRGSC
PLCG1	TOP1	readthrough,short_distance,distance100kbp,known_fusion	0	4	2	23	BOWTIE+STAR	20:39766498:+	20:39729849:+	ENSG00000124181	ENSG00000198900			GACGCGCCAGATCACGTGGAGCCGGGGCGCCGACAAGATCGAGGGGGCCA*AGATGCCAAGGTTCCTTCTCCTCCTCCAGGACATAAGTGGAAAGAAGTCC	in-frame	ENST00000373271:4869/ENST00000361337:2325;ENST00000244007:4872/ENST00000361337:2325	EWRRRRSLAGPGKQSLHCPVALKPQLGRVRS;AGNMTQPERYRGSC
PTGES2	SLC25A25-AS1	no_protein_product,readthrough,short_distance,distance10kbp,distance100kbp,antisense	0	4	2	39	BOWTIE+BLAT	9:130884641:-	9:130880397:-	ENSG00000148334	ENSG00000234771			GCAAGGACCGGCCCTTCATGGGGGGCCAGAAGCCGAATCTCGCTGATTTG*AAGGAGATCCGGTTGGCAGCTAAACCGCGCTGGGAACAGGGGCCTGAGTC	CDS(truncated)/exonic(no-known-CDS)
PTGES2	SLC25A25-AS1	no_protein_product,readthrough,short_distance,distance10kbp,distance100kbp,antisense	0	4	2	39	BOWTIE+STAR	9:130884641:-	9:130880397:-	ENSG00000148334	ENSG00000234771			GCAAGGACCGGCCCTTCATGGGGGGCCAGAAGCCGAATCTCGCTGATTTG*AAGGAGATCCGGTTGGCAGCTAAACCGCGCTGGGAACAGGGGCCTGAGTC	CDS(truncated)/exonic(no-known-CDS)
RAB11FIP3	CAPN15	readthrough,short_distance,distance10kbp,distance100kbp	0	4	2	25	BOWTIE+BLAT	16:570830:+	16:583946:+	ENSG00000090565	ENSG00000103326			TCGACAGGATCATCGTGGCCATCATGGAGACCAACCCGTCCATCCTGGAG*GCAGCAGCCCAGACGCGGCACAGAGAGGGCCTGGGAGCTTGCTGCAGCTT	CDS(truncated)/UTR
SPATC1L	FTCD	readthrough,short_distance,distance10kbp,distance100kbp	0	4	2	27	BOWTIE+BLAT	21:47581297:-	21:47574246:-	ENSG00000160284	ENSG00000160282			AACTGCCTGTGCGAGCTCTCCAAGGAGGACGGCAAGCCCCTCTTCGCCTG*GTGATCGACGCCATCTCTGGAGCCATCACACAGACCCCGGGCTGCGTGCT	out-of-frame	ENST00000291672:2081/ENST00000397746:99;ENST00000291672:2081/ENST00000397743:99;ENST00000291672:2081/ENST00000397748:99;ENST00000291672:2081/ENST00000355384:175;ENST00000291672:2081/ENST00000291670:99;ENST00000330205:947/ENST00000397746:99;ENST00000330205:947/ENST00000397743:99;ENST00000330205:947/ENST00000397748:99;ENST00000330205:947/ENST00000355384:175;ENST00000330205:947/ENST00000291670:99	MAEGGELMSRLLSENADLKKQVRLLKENQMLRRLLSQSCQEGGGHDLLPPRAHAYPEAGSPGSGVPDFGRFTSVADTPSQLQTSSLEDLLCSHAPLSSEDDTSPGCAAPSQAPFKAFLSPPEPHSHRGTDRKLSPLLSPLQDSLVDKTLLEPREMVRPKKVCFSESSLPTGDRTRRSYYLNEIQSFAGAEKDARVVGEIAFQLDRRILAYVFPGVTRLYGFTVANIPEKIEQTSTKSLDGSVDERKLRELTQRYLALSARLEKLGYSRDVHPAFSEFLINTYGILKQRPDLRANPLHSSPAALRKLVIDVVPPKFLGDSLLLLNCLCELSKEDGKPLFAW;MAEGGELMSRLLSENADLKKQVRLLKENQMLRRLLSQSCQEGGGHDLLPPRAHAYPEA…
SPATC1L	FTCD	readthrough,short_distance,distance10kbp,distance100kbp	0	4	2	27	BOWTIE+STAR	21:47581297:-	21:47574246:-	ENSG00000160284	ENSG00000160282			AACTGCCTGTGCGAGCTCTCCAAGGAGGACGGCAAGCCCCTCTTCGCCTG*GTGATCGACGCCATCTCTGGAGCCATCACACAGACCCCGGGCTGCGTGCT	out-of-frame	ENST00000291672:2081/ENST00000397746:99;ENST00000291672:2081/ENST00000397743:99;ENST00000291672:2081/ENST00000397748:99;ENST00000291672:2081/ENST00000355384:175;ENST00000291672:2081/ENST00000291670:99;ENST00000330205:947/ENST00000397746:99;ENST00000330205:947/ENST00000397743:99;ENST00000330205:947/ENST00000397748:99;ENST00000330205:947/ENST00000355384:175;ENST00000330205:947/ENST00000291670:99	MAEGGELMSRLLSENADLKKQVRLLKENQMLRRLLSQSCQEGGGHDLLPPRAHAYPEAGSPGSGVPDFGRFTSVADTPSQLQTSSLEDLLCSHAPLSSEDDTSPGCAAPSQAPFKAFLSPPEPHSHRGTDRKLSPLLSPLQDSLVDKTLLEPREMVRPKKVCFSESSLPTGDRTRRSYYLNEIQSFAGAEKDARVVGEIAFQLDRRILAYVFPGVTRLYGFTVANIPEKIEQTSTKSLDGSVDERKLRELTQRYLALSARLEKLGYSRDVHPAFSEFLINTYGILKQRPDLRANPLHSSPAALRKLVIDVVPPKFLGDSLLLLNCLCELSKEDGKPLFAW;MAEGGELMSRLLSENADLKKQVRLLKENQMLRRLLSQSCQEGGGHDLLPPRAHAYPEA…
TBL1XR1	RGS17	known_fusion,chimerdb2	0	4	2	39	BOWTIE+BLAT	3:176914909:-	6:153365178:-	ENSG00000177565	ENSG00000091844			TGCCTCCATTCCCGGGAGGGGGGAGCGGCGTTGGAGGCCACCGTTTCCAG*CCAACTGGGTCCTGAAGTAGCTGAAATGCGAAAAAGGCAGCAGTCCCAAA	UTR/UTR
TBL1XR1	RGS17	known_fusion,chimerdb2	0	4	2	39	BOWTIE+STAR	3:176914909:-	6:153365178:-	ENSG00000177565	ENSG00000091844			TGCCTCCATTCCCGGGAGGGGGGAGCGGCGTTGGAGGCCACCGTTTCCAG*CCAACTGGGTCCTGAAGTAGCTGAAATGCGAAAAAGGCAGCAGTCCCAAA	UTR/UTR
U73166.2	SEMA3B	no_protein_product,readthrough,short_distance,distance10kbp,distance100kbp,lincrna	0	4	6	38	BOWTIE+BLAT	3:50300495:+	3:50306593:+	ENSG00000230454	ENSG00000012171			GGTCTGGAATTACACAGAAGACGGGTGACAGCCAAGGTGGATCATGAACG*ATCCTGGGGCAGAGTCCAGGGCAGCTCAAGGCTCCTCCACACACACACCC	exonic(no-known-CDS)/UTR
U73166.2	SEMA3B	no_protein_product,readthrough,short_distance,distance10kbp,distance100kbp,lincrna	0	4	6	38	BOWTIE+STAR	3:50300495:+	3:50306593:+	ENSG00000230454	ENSG00000012171			GGTCTGGAATTACACAGAAGACGGGTGACAGCCAAGGTGGATCATGAACG*ATCCTGGGGCAGAGTCCAGGGCAGCTCAAGGCTCCTCCACACACACACCC	exonic(no-known-CDS)/UTR
CTB-131B5.5	CYSTM1	no_protein_product,readthrough,short_distance,distance10kbp,distance100kbp	0	3	3	26	BOWTIE+BLAT	5:139552555:+	5:139574031:+	ENSG00000254363	ENSG00000120306			GTTTTTACCCACATAATAACACTTTCCTCAGCATGGATGTGGAGGTGGGG*GTGCACTTTACAGGTCCCCGATGAACCAAGAGAACCCTCCACCATATCCA	exonic(no-known-CDS)/UTR
CTB-131B5.5	CYSTM1	no_protein_product,readthrough,short_distance,distance10kbp,distance100kbp	0	3	3	26	BOWTIE+STAR	5:139552555:+	5:139574031:+	ENSG00000254363	ENSG00000120306			GTTTTTACCCACATAATAACACTTTCCTCAGCATGGATGTGGAGGTGGGG*GTGCACTTTACAGGTCCCCGATGAACCAAGAGAACCCTCCACCATATCCA	exonic(no-known-CDS)/UTR
DDX5	POLG2	readthrough,short_distance,distance10kbp,distance100kbp	0	3	3	33	BOWTIE+BLAT	17:62496667:-	17:62489138:-	ENSG00000108654	ENSG00000256525			TCAAGCAATTAATCCCAAGTTGCTTCAGTTGGTCGAAGACAGAGGTTCAG*GTGCCTTGGAACACTATGTTAATTGCCTGGATCTGGTAAACAAGAGGCTA	in-frame	ENST00000450599:1372/ENST00000578997:225;ENST00000225792:1843/ENST00000578997:225;ENST00000578804:1608/ENST00000578997:225	MSGYSSDRDRGRDRGFGAPRFGGSRAGPLSGKKFGNPGEKLVKKKWNLDELPKFEKNFYQEHPDLARRTAQEVETYRRSKEITVRGDGPICLVLAPTRELAQQVQQVAAEYCRACRLKSTCIYGGAPKGPQIRDLERGVEICIATPGRLIDFLECGKTNLRRTTYLVLDEADRMLDMGFEPQIRKIVDQIRPDRQTLMWSATWPKEVRQLAEDFLKDYIHINIGALELSANHNILQIVDVCHDVEKDEKLIRLMEEIMSEKENKTIVFVETKRRCDELTRKMRRDGWPAMGIHGDKSQQERDWVLNEFKHGKAPILIATDVASRGLDVEDVKFVINYDYPNSSEDYIHRIGRTARSTKTGTAYTFFTPNNIKQVSDLISVLREANQAINPKLLQLVEDR…
DDX5	POLG2	readthrough,short_distance,distance10kbp,distance100kbp	0	3	3	33	BOWTIE+STAR	17:62496667:-	17:62489138:-	ENSG00000108654	ENSG00000256525			TCAAGCAATTAATCCCAAGTTGCTTCAGTTGGTCGAAGACAGAGGTTCAG*GTGCCTTGGAACACTATGTTAATTGCCTGGATCTGGTAAACAAGAGGCTA	in-frame	ENST00000450599:1372/ENST00000578997:225;ENST00000225792:1843/ENST00000578997:225;ENST00000578804:1608/ENST00000578997:225	MSGYSSDRDRGRDRGFGAPRFGGSRAGPLSGKKFGNPGEKLVKKKWNLDELPKFEKNFYQEHPDLARRTAQEVETYRRSKEITVRGDGPICLVLAPTRELAQQVQQVAAEYCRACRLKSTCIYGGAPKGPQIRDLERGVEICIATPGRLIDFLECGKTNLRRTTYLVLDEADRMLDMGFEPQIRKIVDQIRPDRQTLMWSATWPKEVRQLAEDFLKDYIHINIGALELSANHNILQIVDVCHDVEKDEKLIRLMEEIMSEKENKTIVFVETKRRCDELTRKMRRDGWPAMGIHGDKSQQERDWVLNEFKHGKAPILIATDVASRGLDVEDVKFVINYDYPNSSEDYIHRIGRTARSTKTGTAYTFFTPNNIKQVSDLISVLREANQAINPKLLQLVEDR…
PPP1R16A	GPT	readthrough,short_distance,distance1000bp,distance10kbp,distance100kbp,known_fusion	0	3	2	36	BOWTIE+BLAT	8:145726122:+	8:145730348:+	ENSG00000160972	ENSG00000167701			CCCTGGTGGAGCTGCTCGTGGCGCACGGGGCCGACCTGAACGCAAAGTCC*CTGTACTTCCCATCCTGTCCTGCCCGAGTCCAGGGGCCTACAGCGTCAGC	CDS(truncated)/UTR
PPP1R16A	GPT	readthrough,short_distance,distance1000bp,distance10kbp,distance100kbp,known_fusion	0	3	2	36	BOWTIE+STAR	8:145726122:+	8:145730348:+	ENSG00000160972	ENSG00000167701			CCCTGGTGGAGCTGCTCGTGGCGCACGGGGCCGACCTGAACGCAAAGTCC*CTGTACTTCCCATCCTGTCCTGCCCGAGTCCAGGGGCCTACAGCGTCAGC	CDS(truncated)/UTR
PPP1R21	STON1	readthrough,short_distance,distance100kbp	0	3	2	33	BOWTIE+STAR	2:48738607:+	2:48757019:+	ENSG00000162869	ENSG00000243244			CATTATCTAAACAGAGAGAAGAGATTGACACACTAAAGATGTCCAGTAAG*GAGGGAGCGCTCTCCCCTCCTCTGGGAGGCTGGAGACTCGGGGACAGAAG	CDS(truncated)/UTR
SLC25A24	SARS		0	3	4	30	BOWTIE	1:108724563:-	1:109777832:+	ENSG00000085491	ENSG00000031698	ENSE00000782887	ENSE00003534093	GTCTGACTATTTCTGAACAACAAGCAGAGTTGATTCTTCAAAG*GTGATTGGCAAAGGCAGTGAAAAGTCTGATGACAACTCCTATG	out-of-frame	ENST00000370041:538/ENST00000234677:1030;ENST00000370041:538/ENST00000369923:1124;ENST00000565488:618/ENST00000234677:1030;ENST00000565488:618/ENST00000369923:1124	MDSLYGDLFWYLDYNKDGTLDIFELQEGLEDVGAIQSLEEAKKIFTTGDVNKDGKLDFEEFMKYLKDHEKKMKLAFKSLDKNNDGKIEASEIVQSLQTLGLTISEQQAELILQSISLRRLNSLCTHHPMTTSHGRCLKR;MDSLYGDLFWYLDYNKDGTLDIFELQEGLEDVGAIQSLEEAKKIFTTGDVNKDGKLDFEEFMKYLKDHEKKMKLAFKSLDKNNDGKIEASEIVQSLQTLGLTISEQQAELILQSAASKKLDLEAWFPGSGAFRELVSCSNCTDYQARRLRIRYGQTKKMMDKRKNNLHLSTQNKLEASLFSPKKVEFVHMLNATMCATTRTICAILENYQTEKGITVPEKLKEFMPPGLQELIPFVKPAPIEQEPSKKQKKQHEGSKKK…
SLC25A24	SARS		0	3	2	25	BOWTIE+BLAT	1:108724563:-	1:109777832:+	ENSG00000085491	ENSG00000031698			ACACTGGGTCTGACTATTTCTGAACAACAAGCAGAGTTGATTCTTCAAAG*GTGATTGGCAAAGGCAGTGAAAAGTCTGATGACAACTCCTATGATGAGAA	out-of-frame	ENST00000370041:538/ENST00000234677:1030;ENST00000370041:538/ENST00000369923:1124;ENST00000565488:618/ENST00000234677:1030;ENST00000565488:618/ENST00000369923:1124	MDSLYGDLFWYLDYNKDGTLDIFELQEGLEDVGAIQSLEEAKKIFTTGDVNKDGKLDFEEFMKYLKDHEKKMKLAFKSLDKNNDGKIEASEIVQSLQTLGLTISEQQAELILQSISLRRLNSLCTHHPMTTSHGRCLKR;MDSLYGDLFWYLDYNKDGTLDIFELQEGLEDVGAIQSLEEAKKIFTTGDVNKDGKLDFEEFMKYLKDHEKKMKLAFKSLDKNNDGKIEASEIVQSLQTLGLTISEQQAELILQSAASKKLDLEAWFPGSGAFRELVSCSNCTDYQARRLRIRYGQTKKMMDKRKNNLHLSTQNKLEASLFSPKKVEFVHMLNATMCATTRTICAILENYQTEKGITVPEKLKEFMPPGLQELIPFVKPAPIEQEPSKKQKKQHEGSKKK…
SLC25A24	SARS		0	3	2	25	BOWTIE+STAR	1:108724563:-	1:109777832:+	ENSG00000085491	ENSG00000031698			ACACTGGGTCTGACTATTTCTGAACAACAAGCAGAGTTGATTCTTCAAAG*GTGATTGGCAAAGGCAGTGAAAAGTCTGATGACAACTCCTATGATGAGAA	out-of-frame	ENST00000370041:538/ENST00000234677:1030;ENST00000370041:538/ENST00000369923:1124;ENST00000565488:618/ENST00000234677:1030;ENST00000565488:618/ENST00000369923:1124	MDSLYGDLFWYLDYNKDGTLDIFELQEGLEDVGAIQSLEEAKKIFTTGDVNKDGKLDFEEFMKYLKDHEKKMKLAFKSLDKNNDGKIEASEIVQSLQTLGLTISEQQAELILQSISLRRLNSLCTHHPMTTSHGRCLKR;MDSLYGDLFWYLDYNKDGTLDIFELQEGLEDVGAIQSLEEAKKIFTTGDVNKDGKLDFEEFMKYLKDHEKKMKLAFKSLDKNNDGKIEASEIVQSLQTLGLTISEQQAELILQSAASKKLDLEAWFPGSGAFRELVSCSNCTDYQARRLRIRYGQTKKMMDKRKNNLHLSTQNKLEASLFSPKKVEFVHMLNATMCATTRTICAILENYQTEKGITVPEKLKEFMPPGLQELIPFVKPAPIEQEPSKKQKKQHEGSKKK…

## Sheet: SOAPfuse - Edgren
up_gene	up_chr	up_strand	up_Genome_pos	up_loc	dw_gene	dw_chr	dw_strand	dw_Genome_pos	dw_loc	Span_reads_num	Junc_reads_num	Fusion_Type	down_fusion_part_frame-shift_or_not
ACACA	chr17	-	35479453	E	STAC2	chr17	-	37374426	E	51	65	INTRACHR-SS-RGO	NA
AHCTF1	chr1	-	247094880	E	NAAA	chr4	-	76846964	E	36	15	INTERCHR-SS	frame-shift
BRD4	chr19	-	15443101	E	RFX1	chr19	-	14104707	E	6	2	INTRACHR-SS-OGO-27GAP	inframe-shift
BRD4	chr19	-	15443101	E	RFX1	chr19	-	14109129	E	8	1	INTRACHR-SS-OGO-27GAP	inframe-shift
DIDO1	chr20	-	61569148	E	TTI1	chr20	-	36634799	E	4	2	INTRACHR-SS-OGO-231GAP	frame-shift
GLB1	chr3	-	33055548	E	CMTM7	chr3	+	32483332	E	5	2	INTRACHR-DS	inframe-shift
LAMP1	chr13	+	113951810	E	MCF2L	chr13	+	113718618	E	5	2	INTRACHR-SS-RGO	frame-shift
MED1	chr17	-	37595418	E	ACSF2	chr17	+	48548389	E	11	8	INTRACHR-DS	frame-shift
MED1	chr17	-	37607291	E	STXBP4	chr17	+	53218671	E	17	15	INTRACHR-DS	inframe-shift
MED13	chr17	-	60129898	E	BCAS3	chr17	+	59465979	E	7	2	INTRACHR-DS	frame-shift
MED13	chr17	-	60129898	E	BCAS3	chr17	+	59469338	E	2	3	INTRACHR-DS	frame-shift
NCOA2	chr8	-	71315935	E	ZNF704	chr8	-	81733850	E	5	2	INTRACHR-SS-RGO	inframe-shift
PIP4K2B	chr17	-	36933940	E	RAD51C	chr17	+	56801401	E	4	1	INTRACHR-DS	frame-shift
PIP4K2B	chr17	-	36933940	E	RAD51C	chr17	+	56809845	E	2	3	INTRACHR-DS	NA
PIP4K2B	chr17	-	36933940	E	RAD51C	chr17	+	56811479	E	1	1	INTRACHR-DS	frame-shift
RAB22A	chr20	+	56886178	E	MYO9B	chr19	+	17256207	E	10	17	INTERCHR-SS	frame-shift
RPS6KB1	chr17	+	57970686	E	SNF8	chr17	-	47021337	E	39	43	INTRACHR-DS	inframe-shift
RPS6KB1	chr17	+	57971285	E	SNF8	chr17	-	47021337	E	48	1	INTRACHR-DS	NA
SEPW1	chr19	+	48282071	E	SEPW1P	chr1	-	31568385	M	6	14	INTERCHR-DS	NA
SKA2	chr17	-	57232492	E	MYO19	chr17	-	34863351	E	3	5	INTRACHR-SS-OGO-404GAP	inframe-shift
SKA2	chr17	-	57232492	E	MYO19	chr17	-	34863763	E	4	8	INTRACHR-SS-OGO-404GAP	frame-shift
STARD3	chr17	+	37793484	E	DOK5	chr20	+	53259997	E	9	6	INTERCHR-SS	inframe-shift
STX16	chr20	+	57227143	E	RAE1	chr20	+	55929088	E	23	5	INTRACHR-SS-RGO	both
STX16	chr20	+	57227194	E	RAE1	chr20	+	55929088	E	19	1	INTRACHR-SS-RGO	frame-shift
STX16	chr20	+	57234690	E	RAE1	chr20	+	55929088	E	32	1	INTRACHR-SS-RGO	both
STX16-NPEPL1	chr20	+	57227143	M	RAE1	chr20	+	55929088	E	13	5	INTRACHR-SS-RGO	frame-shift
TOB1	chr17	-	48943419	E	SYNRG	chr17	-	35880751	E	32	44	INTRACHR-SS-OGO-332GAP	frame-shift
TP53RK	chr20	-	45313035	M	SLC13A3	chr20	-	45242364	E	3	2	INTRACHR-SS-OGO-0GAP	NA
TP53RK	chr20	-	45313035	M	SLC13A3	chr20	-	45298778	E	4	2	INTRACHR-SS-OGO-0GAP	NA
TPD52L2	chr20	+	62500794	E	DNAJC5	chr20	+	62559688	E	12	9	INTRACHR-SS-OGO-4GAP	frame-shift
TRPC4AP	chr20	-	33665849	E	MRPL45	chr17	+	36476502	E	5	2	INTERCHR-DS	inframe-shift
TRPC4AP	chr20	-	33665849	E	MRPL45	chr17	+	36478009	E	2	2	INTERCHR-DS	inframe-shift
URGCP	chr7	-	43921258	E	MRPS24	chr7	-	43908975	M	3	2	INTRACHR-SS-OGO-0GAP	NA
USP32	chr17	-	58422842	E	MED1	chr17	-	37604157	E	3	3	INTRACHR-SS-OGO-386GAP	frame-shift
VAPB	chr20	+	56964573	E	IKZF3	chr17	-	37922746	E	10	4	INTERCHR-DS	inframe-shift
VAPB	chr20	+	56964573	E	IKZF3	chr17	-	37934020	E	42	23	INTERCHR-DS	inframe-shift
VAPB	chr20	+	56964573	E	IKZF3	chr17	-	37944627	E	48	3	INTERCHR-DS	inframe-shift
VAX2	chr2	+	71148415	E	ATP6V1B1	chr2	+	71170788	E	3	1	INTRACHR-SS-OGO-0GAP	frame-shift
ZMYND8	chr20	-	45852970	E	CEP250	chr20	+	34078463	E	40	19	INTRACHR-DS	frame-shift
ZMYND8	chr20	-	45852970	E	CEP250	chr20	+	34079038	E	2	2	INTRACHR-DS	frame-shift
BSG	chr19	+	580782	E	NFIX	chr19	+	13135835	E	16	12	INTRACHR-SS-OGO-317GAP	inframe-shift
EEF1DP3	chr13	+	32520318	E	FRY	chr13	+	32652971	E	4	4	INTRACHR-SS-OGO-1GAP	NA
MIR4461	chr5	-	134263858	M	MTRNR2L1	chr17	+	22022963	M	2	2	INTERCHR-DS	NA
NOTCH1	chr9	-	139438476	E	NUP214	chr9	+	134062676	E	7	6	INTRACHR-DS	inframe-shift
PPP1R12A	chr12	-	80211174	E	2010-09-01	chr2	-	110343415	E	2	6	INTERCHR-SS	inframe-shift
SCNN1A	chr12	-	6457893	E	TNFRSF1A	chr12	-	6443410	E	3	1	INTRACHR-SS-OGO-0GAP	inframe-shift
ADAMTS19	chr5	+	128796175	E	SLC27A6	chr5	+	128364038	E	1	1	INTRACHR-SS-RGO	frame-shift
ARFGEF2	chr20	+	47538547	E	SULF2	chr20	-	46365686	E	11	16	INTRACHR-DS	inframe-shift
ATXN7L3	chr17	-	42275388	E	FAM171A2	chr17	-	42433956	E	2	3	INTRACHR-SS-RGO	frame-shift
BCAS4	chr20	+	49411710	E	BCAS3	chr17	+	59430949	E	2	10	INTERCHR-SS	NA
BCAS4	chr20	+	49411710	E	BCAS3	chr17	+	59445688	E	121	128	INTERCHR-SS	frame-shift
BCAS4	chr20	+	49411710	E	ZMYND8	chr20	-	45850125	E	1	1	INTRACHR-DS	frame-shift
GATAD2B	chr1	-	153895209	E	NUP210L	chr1	-	154000073	E	2	1	INTRACHR-SS-RGO	frame-shift
LRP1B	chr2	-	142237965	E	PLXDC1	chr17	-	37243955	E	1	1	INTERCHR-SS	inframe-shift
LRP1B	chr2	-	142237965	E	PLXDC1	chr17	-	37265644	E	1	1	INTERCHR-SS	frame-shift
PAPOLA	chr14	+	96968937	E	AK7	chr14	+	96904172	E	3	5	INTRACHR-SS-RGO	frame-shift
RPS6KB1	chr17	+	57992064	E	VMP1	chr17	+	57917129	E	3	8	INTRACHR-SS-RGO	inframe-shift
RSBN1	chr1	-	114354332	E	AP4B1-AS1	chr1	+	114442494	E	1	5	INTRACHR-DS	NA
SMARCA4	chr19	+	11097269	E	CARM1	chr19	+	11015627	E	3	2	INTRACHR-SS-RGO	inframe-shift
SULF2	chr20	-	46414087	E	PRICKLE2	chr3	-	64085601	E	2	1	INTERCHR-SS	frame-shift
ANKHD1	chr5	+	139825560	E	PCDH1	chr5	-	141234001	E	8	5	INTRACHR-DS	inframe-shift
ANKHD1-EIF4EBP3	chr5	+	139825560	E	PCDH1	chr5	-	141234001	E	8	5	INTRACHR-DS	inframe-shift
CCDC85C	chr14	-	100002352	E	SETD3	chr14	-	99880271	E	5	6	INTRACHR-SS-OGO-0GAP	inframe-shift
CYTH1	chr17	-	76778284	E	EIF3H	chr8	-	117671219	E	10	4	INTERCHR-SS	inframe-shift
CYTH1	chr17	-	76778284	E	EIF3H	chr8	-	117738411	E	21	2	INTERCHR-SS	frame-shift
CYTH1	chr17	-	76778284	E	EIF3H	chr8	-	117768036	E	39	1	INTERCHR-SS	frame-shift
CYTH1	chr17	-	76778284	E	EIF3H	chr8	-	117768258	E	49	20	INTERCHR-SS	inframe-shift
DHX35	chr20	+	37597857	E	ITCH	chr20	+	32957200	E	1	2	INTRACHR-SS-RGO	frame-shift
KLHDC2	chr14	+	50249312	E	SNTB1	chr8	-	121561198	E	3	3	INTERCHR-DS	inframe-shift
P2RY6	chr11	+	72983511	E	ARHGEF17	chr11	+	73057928	E	2	2	INTRACHR-SS-OGO-0GAP	both
PREX1	chr20	-	47364346	E	CPNE1	chr20	-	34215335	E	5	1	INTRACHR-SS-OGO-143GAP	frame-shift
RARA	chr17	+	38465538	E	PKIA	chr8	+	79485046	E	13	7	INTERCHR-SS	inframe-shift
RARA	chr17	+	38465538	E	PKIA	chr8	+	79510593	E	5	1	INTERCHR-SS	inframe-shift
RPL38	chr17	+	72200329	E	TTYH2	chr17	+	72218624	E	1	1	INTRACHR-SS-OGO-0GAP	frame-shift
RRM2	chr2	+	10269281	E	C2orf48	chr2	+	10281981	E	3	2	INTRACHR-SS-OGO-0GAP	frame-shift
SEPW1	chr19	+	48282069	M	SEPW1P	chr1	-	31568387	M	5	12	INTERCHR-DS	NA
SLC39A1	chr1	-	153933048	M	CRTC2	chr1	-	153927642	E	6	4	INTRACHR-SS-OGO-0GAP	NA
SLC39A1	chr1	-	153934696	E	CRTC2	chr1	-	153927642	E	4	6	INTRACHR-SS-OGO-0GAP	inframe-shift
SUMF1	chr3	-	4418014	E	LRRFIP2	chr3	-	37170640	E	17	6	INTRACHR-SS-RGO	inframe-shift
SUMF1	chr3	-	4452549	E	LRRFIP2	chr3	-	37170640	E	7	3	INTRACHR-SS-RGO	inframe-shift
TATDN1	chr8	-	125551169	E	GSDMB	chr17	-	38062238	E	38	7	INTERCHR-SS	frame-shift
TATDN1	chr8	-	125551169	E	GSDMB	chr17	-	38063240	E	71	1	INTERCHR-SS	frame-shift
TATDN1	chr8	-	125551169	E	GSDMB	chr17	-	38066177	E	388	23	INTERCHR-SS	frame-shift
TATDN1	chr8	-	125551266	E	GSDMB	chr17	-	38062238	E	5	102	INTERCHR-SS	frame-shift
TATDN1	chr8	-	125551266	E	GSDMB	chr17	-	38062524	E	9	26	INTERCHR-SS	inframe-shift
TATDN1	chr8	-	125551266	E	GSDMB	chr17	-	38063240	E	10	2	INTERCHR-SS	inframe-shift
TATDN1	chr8	-	125551266	E	GSDMB	chr17	-	38065295	E	10	1	INTERCHR-SS	frame-shift
TATDN1	chr8	-	125551266	E	GSDMB	chr17	-	38066177	E	55	402	INTERCHR-SS	frame-shift
TPD52	chr8	-	80954855	E	MRPS28	chr8	-	80831383	E	1	1	INTRACHR-SS-OGO-0GAP	frame-shift
VAMP1	chr12	-	6574056	E	CD27-AS1	chr12	-	6557923	E	3	2	INTRACHR-SS-OGO-0GAP	NA
WDR67	chr8	+	124096580	E	ZNF704	chr8	-	81733850	E	2	3	INTRACHR-DS	inframe-shift

## Sheet: SOAPfuse - ENCODE
up_gene	up_chr	up_strand	up_Genome_pos	up_loc	dw_gene	dw_chr	dw_strand	dw_Genome_pos	dw_loc	Span_reads_num	Junc_reads_num	Fusion_Type	down_fusion_part_frame-shift_or_not
ABCA5	chr17	-	67309233	E	PPP4R1L	chr20	-	56847927	E	28	1	INTERCHR-SS	NA
ABCA5	chr17	-	67309233	E	PPP4R1L	chr20	-	56847931	E	30	34	INTERCHR-SS	frame-shift
ADAMTS19	chr5	+	128796175	E	SLC27A6	chr5	+	128364038	E	10	8	INTRACHR-SS-RGO	frame-shift
ADAMTS19	chr5	+	128797450	E	SLC27A6	chr5	+	128364038	E	1	16	INTRACHR-SS-RGO	frame-shift
ADCK4	chr19	-	41197497	M	NUMBL	chr19	-	41192900	E	5	8	INTRACHR-SS-OGO-0GAP	NA
ADSL	chr22	+	40762500	M	SGSM3	chr22	+	40766691	M	2	8	INTRACHR-SS-OGO-0GAP	frame-shift
AKAP8L	chr19	-	15507961	E	AKAP8	chr19	-	15487825	E	1	1	INTRACHR-SS-OGO-0GAP	frame-shift
ARFGEF2	chr20	+	47538547	E	SULF2	chr20	-	46365686	E	49	46	INTRACHR-DS	inframe-shift
ASL	chr7	+	65557650	E	CRCP	chr7	+	65592691	E	1	2	INTRACHR-SS-OGO-0GAP	NA
ATXN7L3	chr17	-	42275388	E	FAM171A2	chr17	-	42433956	E	4	7	INTRACHR-SS-RGO	frame-shift
BCAS3	chr17	+	58824640	E	ATXN7	chr3	+	63981181	E	6	1	INTERCHR-SS	frame-shift
BCAS4	chr20	+	49411710	E	BCAS3	chr17	+	59430949	E	9	3	INTERCHR-SS	NA
BCAS4	chr20	+	49411710	E	BCAS3	chr17	+	59445688	E	48	22	INTERCHR-SS	frame-shift
C16orf45	chr16	+	15528616	E	ABCC1	chr16	+	16170183	E	3	4	INTRACHR-SS-OGO-7GAP	inframe-shift
C19orf60	chr19	+	18699710	E	TMEM59L	chr19	+	18724682	E	10	14	INTRACHR-SS-OGO-0GAP	inframe-shift
C19orf60	chr19	+	18699887	E	TMEM59L	chr19	+	18724682	E	23	2	INTRACHR-SS-OGO-0GAP	frame-shift
CCDC159	chr19	+	11465372	E	LPPR2	chr19	+	11467478	E	5	10	INTRACHR-SS-OGO-0GAP	frame-shift
CHCHD2	chr7	-	56170560	E	PHKG1	chr7	-	56156668	E	2	1	INTRACHR-SS-OGO-0GAP	frame-shift
CIRBP	chr19	+	1274439	E	C19orf24	chr19	+	1277182	E	29	35	INTRACHR-SS-OGO-1GAP	NA
CRELD1	chr3	+	9985199	E	PRRT3-AS1	chr3	+	9989751	E	1	2	INTRACHR-SS-OGO-0GAP	NA
CRIP2	chr14	+	105945973	M	CRIP1	chr14	+	105954503	E	14	4	INTRACHR-SS-OGO-1GAP	inframe-shift
CRIP2	chr14	+	105946104	M	CRIP1	chr14	+	105954503	E	24	12	INTRACHR-SS-OGO-1GAP	NA
DDX5	chr17	-	62496667	E	POLG2	chr17	-	62489138	E	1	4	INTRACHR-SS-OGO-0GAP	inframe-shift
DHRS1	chr14	-	24761405	M	RABGGTA	chr14	-	24740517	M	3	4	INTRACHR-SS-OGO-0GAP	NA
DPM2	chr9	-	130698832	E	PIP5KL1	chr9	-	130690762	E	1	1	INTRACHR-SS-OGO-0GAP	frame-shift
EEF1D	chr8	-	144661949	M	NAPRT1	chr8	-	144660113	E	38	43	INTRACHR-SS-OGO-0GAP	NA
ERBB2	chr17	+	37886516	M	GRB7	chr17	+	37898505	E	2	3	INTRACHR-SS-OGO-0GAP	NA
ESR1	chr6	+	152023140	E	CCDC170	chr6	+	151894309	E	2	3	INTRACHR-SS-RGO	frame-shift
FBXL19	chr16	+	30953857	E	ORAI3	chr16	+	30964506	E	1	1	INTRACHR-SS-OGO-1GAP	frame-shift
FBXL19	chr16	+	30953857	E	ORAI3	chr16	+	30967521	E	1	2	INTRACHR-SS-OGO-1GAP	NA
FBXL8	chr16	+	67195840	E	HSF4	chr16	+	67200223	E	2	1	INTRACHR-SS-OGO-1GAP	inframe-shift
FBXL8	chr16	+	67195840	E	HSF4	chr16	+	67200461	E	2	3	INTRACHR-SS-OGO-1GAP	NA
GCN1L1	chr12	-	120628101	E	MSI1	chr12	-	120785317	E	15	3	INTRACHR-SS-RGO	inframe-shift
GPBP1L1	chr1	-	46093930	M	CCDC17	chr1	-	46089613	M	3	2	INTRACHR-SS-OGO-0GAP	inframe-shift
HACL1	chr3	-	15604865	E	COLQ	chr3	-	15531144	E	2	4	INTRACHR-SS-OGO-2GAP	frame-shift
HARS2	chr5	+	140078416	M	ZMAT2	chr5	+	140080404	M	2	5	INTRACHR-SS-OGO-0GAP	NA
HEPHL1	chr11	+	93800911	M	PANX1	chr11	+	93862496	M	2	2	INTRACHR-SS-OGO-0GAP	inframe-shift
HSF4	chr16	+	67203004	E	NOL3	chr16	+	67207911	E	3	1	INTRACHR-SS-OGO-0GAP	frame-shift
HSF4	chr16	+	67203004	E	NOL3	chr16	+	67208065	E	3	4	INTRACHR-SS-OGO-0GAP	frame-shift
ICA1L	chr2	-	203642600	M	NDUFV1	chr11	+	67375705	M	3	2	INTERCHR-DS	NA
ICA1L	chr2	-	203642600	M	NDUFV1	chr11	+	67375706	M	3	2	INTERCHR-DS	NA
ICA1L	chr2	-	203642600	M	NDUFV1	chr11	+	67375707	M	3	2	INTERCHR-DS	NA
ICA1L	chr2	-	203642600	M	NDUFV1	chr11	+	67375708	M	3	2	INTERCHR-DS	NA
ICA1L	chr2	-	203642600	M	NDUFV1	chr11	+	67375709	M	3	2	INTERCHR-DS	NA
ICA1L	chr2	-	203642600	M	NDUFV1	chr11	+	67375710	M	3	2	INTERCHR-DS	NA
ICA1L	chr2	-	203642601	M	NDUFV1	chr11	+	67375710	M	3	2	INTERCHR-DS	NA
ICA1L	chr2	-	203642602	M	NDUFV1	chr11	+	67375710	M	3	2	INTERCHR-DS	NA
ICA1L	chr2	-	203642603	M	NDUFV1	chr11	+	67375710	M	3	2	INTERCHR-DS	NA
ICA1L	chr2	-	203642604	M	NDUFV1	chr11	+	67375710	M	3	2	INTERCHR-DS	NA
ICA1L	chr2	-	203642605	M	NDUFV1	chr11	+	67375710	M	3	2	INTERCHR-DS	NA
ICA1L	chr2	-	203642606	M	NDUFV1	chr11	+	67375710	M	3	2	INTERCHR-DS	NA
ICA1L	chr2	-	203642607	M	NDUFV1	chr11	+	67375710	M	2	3	INTERCHR-DS	NA
ICA1L	chr2	-	203642608	M	NDUFV1	chr11	+	67375710	M	2	4	INTERCHR-DS	NA
IL17RC	chr3	+	9974387	E	CRELD1	chr3	+	9976519	E	4	2	INTRACHR-SS-OGO-0GAP	frame-shift
LMAN2	chr5	-	176761285	E	MXD3	chr5	-	176738891	E	1	1	INTRACHR-SS-OGO-0GAP	frame-shift
MFGE8	chr15	-	89444782	E	HAPLN3	chr15	-	89430576	E	1	3	INTRACHR-SS-OGO-0GAP	frame-shift
MFSD3	chr8	+	145736286	E	LRRC14	chr8	+	145744133	E	1	1	INTRACHR-SS-OGO-1GAP	frame-shift
MFSD3	chr8	+	145736286	E	LRRC14	chr8	+	145744999	M	4	3	INTRACHR-SS-OGO-1GAP	NA
MTAP	chr9	+	21818201	E	CDKN2B-AS1	chr9	+	22096371	E	1	8	INTRACHR-SS-OGO-4GAP	NA
MTAP	chr9	+	21818201	E	CDKN2B-AS1	chr9	+	22112319	E	1	6	INTRACHR-SS-OGO-4GAP	NA
MYO6	chr6	+	76459140	E	SENP6	chr6	+	76388299	M	2	3	INTRACHR-SS-RGO	NA
MYO9B	chr19	+	17213367	E	FCHO1	chr19	+	17881234	E	7	11	INTRACHR-SS-OGO-14GAP	inframe-shift
NOP9	chr14	+	24775075	M	LTB4R	chr14	+	24784845	M	2	2	INTRACHR-SS-OGO-0GAP	NA
NSUN4	chr1	+	46827368	M	FAAH	chr1	+	46867763	E	2	2	INTRACHR-SS-OGO-1GAP	inframe-shift
NUDT14	chr14	-	105642871	E	JAG2	chr14	-	105624100	E	7	12	INTRACHR-SS-OGO-0GAP	frame-shift
OTUD6B	chr8	+	92097062	M	LRRC69	chr8	+	92114447	M	4	3	INTRACHR-SS-OGO-0GAP	frame-shift
PAPOLA	chr14	+	96968937	E	AK7	chr14	+	96904172	E	2	6	INTRACHR-SS-RGO	frame-shift
PDE8A	chr15	+	85525579	E	SCAND2	chr15	+	85180578	E	2	2	INTRACHR-SS-RGO	NA
PLCG1	chr20	+	39766498	E	TOP1	chr20	+	39729849	E	1	3	INTRACHR-SS-RGO	frame-shift
PTPRVP	chr1	+	202158446	M	LGR6	chr1	+	202194551	E	2	2	INTRACHR-SS-OGO-0GAP	NA
RPS6KB1	chr17	+	57987972	E	VMP1	chr17	+	57915656	E	3	3	INTRACHR-SS-RGO	inframe-shift
RPS6KB1	chr17	+	57992064	E	VMP1	chr17	+	57917129	E	1	7	INTRACHR-SS-RGO	inframe-shift
RSBN1	chr1	-	114354332	E	AP4B1-AS1	chr1	+	114440490	E	5	2	INTRACHR-DS	NA
SCNN1A	chr12	-	6457893	E	TNFRSF1A	chr12	-	6443410	E	1	2	INTRACHR-SS-OGO-0GAP	inframe-shift
SF3A2	chr19	+	2247868	M	AMH	chr19	+	2250336	E	4	4	INTRACHR-SS-OGO-0GAP	NA
SLC25A24	chr1	-	108724563	E	SARS	chr1	+	109777832	E	3	10	INTRACHR-DS	frame-shift
SMARCA4	chr19	+	11097269	E	CARM1	chr19	+	11015627	E	10	8	INTRACHR-SS-RGO	inframe-shift
SMG5	chr1	-	156219357	M	PAQR6	chr1	-	156216038	M	11	3	INTRACHR-SS-OGO-0GAP	NA
SMG5	chr1	-	156219360	M	PAQR6	chr1	-	156216547	E	31	28	INTRACHR-SS-OGO-0GAP	NA
STYXL1	chr7	-	75625763	M	TMEM120A	chr7	-	75621875	E	11	20	INTRACHR-SS-OGO-0GAP	NA
SULF2	chr20	-	46414087	E	PRICKLE2	chr3	-	64085601	E	4	2	INTERCHR-SS	frame-shift
SULF2	chr20	-	46414792	E	PRICKLE2	chr3	-	64085601	E	2	3	INTERCHR-SS	inframe-shift
SYTL2	chr11	-	85468668	E	PICALM	chr11	-	85685855	E	1	4	INTRACHR-SS-RGO	frame-shift
TAF4	chr20	-	60639507	E	BRIP1	chr17	-	59926617	E	3	1	INTERCHR-SS	inframe-shift
TANC2	chr17	+	61151375	E	CA4	chr17	+	58228803	E	130	2	INTRACHR-SS-RGO	frame-shift
TANC2	chr17	+	61151375	E	CA4	chr17	+	58232675	E	120	157	INTRACHR-SS-RGO	inframe-shift
TBL1XR1	chr3	-	176914909	E	RGS17	chr6	-	153365178	E	4	4	INTERCHR-SS	inframe-shift
TCF25	chr16	+	89977656	M	MC1R	chr16	+	89978901	M	8	18	INTRACHR-SS-OGO-0GAP	NA
TNFRSF12A	chr16	+	3070492	E	THOC6	chr16	+	3075709	E	2	1	INTRACHR-SS-OGO-0GAP	NA
TNPO2	chr19	-	12812140	E	FBXW9	chr19	-	12805536	E	1	2	INTRACHR-SS-OGO-0GAP	NA
TPD52L2	chr20	+	62514173	E	DNAJC5	chr20	+	62559688	E	1	1	INTRACHR-SS-OGO-4GAP	frame-shift
TUBGCP2	chr10	-	135094777	E	ADAM8	chr10	-	135087739	E	1	1	INTRACHR-SS-OGO-0GAP	frame-shift
UBA2	chr19	+	34957919	E	WTIP	chr19	+	34981281	E	3	3	INTRACHR-SS-OGO-0GAP	inframe-shift
VAV3	chr1	-	108138834	E	AP4B1-AS1	chr1	+	114442494	E	1	3	INTRACHR-DS	NA
VAX2	chr2	+	71148415	E	ATP6V1B1	chr2	+	71170788	E	8	11	INTRACHR-SS-OGO-0GAP	frame-shift
WHSC2	chr4	-	2005764	M	INO80C	chr18	-	33077685	M	2	3	INTERCHR-SS	NA
YWHAB	chr20	+	43534737	E	PABPC1L	chr20	+	43541301	E	2	2	INTRACHR-SS-OGO-0GAP	frame-shift

## Sheet: deFuse - Edgren
cluster_id	splitr_sequence	splitr_count	splitr_span_pvalue	splitr_pos_pvalue	splitr_min_pvalue	adjacent	altsplice	break_adj_entropy1	break_adj_entropy2	break_adj_entropy_min	breakpoint_homology	breakseqs_estislands_percident	cdna_breakseqs_percident	deletion	est_breakseqs_percident	eversion	exonboundaries	expression1	expression2	gene1	gene2	gene_align_strand1	gene_align_strand2	gene_chromosome1	gene_chromosome2	gene_end1	gene_end2	gene_location1	gene_location2	gene_name1	gene_name2	gene_start1	gene_start2	gene_strand1	gene_strand2	genome_breakseqs_percident	genomic_break_pos1	genomic_break_pos2	genomic_strand1	genomic_strand2	interchromosomal	interrupted_index1	interrupted_index2	inversion	library_name	max_map_count	max_repeat_proportion	mean_map_count	min_map_count
3194	GCGCACTTCCCTGAGGACACTGTGGAGCAGAAGGCAGAAAGCGTGGGCAGAATTATGCCTCACACGGAGGTGAGCCCCTGACCAAGACTCCAAAGTCCCACCTCCCGTCACCCAGCTGGGGTGCACCCAGCTGGGACATCGGTTGCTTTCAGTGAGAGAGTCAAATGGCTCAC|CCAGGGCTCTCCCCAGATACCATTTCAAATTCCTGTTAATTTTATTTTAATCCTGAATTCTGAGTTTGAATGTATACCCAGATCAGCCCTGTCTTTGTTTTCACTCACTGGTGTGGATGTAGCATGCCTCCATTAAGCTTTTTATTAACTTGCCTTGTTTTTGTCTCTGGCCTCGTTACCT	6	0.0900095	0.853762	0.565538	N	N	3.57167	3.43256	3.43256	0	0	0	Y	0	N	N	2876	0	ENSG00000167107	ENSG00000227011	+	-	17	17	48552206	51065012	intron	downstream	ACSF2	C17orf112	48503519	51062880	+	+	0	48548600	51089613	+	-	N	-	-	N	BT-474	1	0	1	1
3163	TTTTGAAGGCCAAAGTGGAGAAGGATTCCATGTGAAAAGCAGTTGAACAT|GGGTCAGTCGGTCCTGAGAGATGGGCGAGCGCCGTTCCGAAGGGACAGGCAATGGCCTCCCTTGCCCTCAGCGGATCGAAAGGGAGTCGGGTTCAGATCCCCGAATCCGGAGTGGCGGAGATGGGC	7013	0.350225	0.416874	0.818039	N	N	3.36465	3.38656	3.36465	0	0.383503	0	N	0.821017	N	N	0	0	ENSG00000235979	ENSG00000153823	-	-	17	2	19364305	230136001	intron	intron	AC004448.5	PID1	19342456	229715242	-	-	0.482938	19355701	230045614	+	+	Y	-	-	N	BT-474	2	1	1.08	1
6721	ACAACTCATCCAACTACACGCTCCCGGCCTTTTATATGGGGAACTTCTCCATTCCCAGTGGGATCCCAGACTTGCCCCAGGACACCTTTATCCAGTTTCCTGGATGGACCAA|GGTCACCCTGCTGATTGCCTTCATCTGTGTGCGGAGCTCCCTGTGGACCAACTACAGCGCCTACAGCTACTTTGAAGTGGTCACCATTTGCGACTTGATAATGATCCTCGCCTTTTACCTGGTCCACCTCTTCCGCTTCTACCGCGTGCTCACCTGTATCAGCTGGCCCCTGTCGGAACTTCTGCACTATTTAATC	3	0.603468	0.700272	0.514033	N	N	3.53193	3.544	3.53193	0	0	0	N	0	N	Y	392	67	ENSG00000170266	ENSG00000153551	+	-	3	3	33138722	32524559	coding	coding	GLB1	CMTM7	33038112	32433163	-	+	0	33055548	32483332	-	-	N	-	-	Y	BT-474	1	0	1	1
6281	GGCATCCTGCCGGCTCTCACTCCTCCAGACACCATTCACGGTTTTGGTTGGAGCGATGGTCACCACGGGGGGGGTGCTGGGCACGCTGTGGCCCCCAGGGGGGACGATGATAGGGCCCATGGGCACGCGCTTGGGTGTGCTGGCGGGGGAGCTGTGGTTGGTGGCCGGAGAGGACACGGGGGACGACTCGCTGCTCAGTGAGGACC|CTGGTAAGTAATACAGAGGCGGCTTCAATCCAAACATGGTTCAAATTAGAATTCCATAGTGGCCAGAGAGGGATGAAGAAGGAAAATAATATTAAAACCCAGGAATGAACAAAAAGCACCGTTCAAGCCACGGCGCTCAAAAATGTCCAAAACAATAAAATAAAGGCAGAAGAGCGATCCCGAGAGCGACGA…	5	0.122926	0.569253	0.836168	Y	Y	3.26101	3.7904	3.26101	0	0.97066	0	Y	0.98533	N	N	4341	0	ENSG00000131149	ENSG00000260417	-	+	16	16	85709810	85629326	coding	upstream	KIAA0182	CTD-2542L18.1	85645015	85625872	+	+	0	85682158	85589969	-	+	N	-	-	N	BT-474	1	0	1	1
7080	CCCCCGCTTCTGGCCACAGCACTTAAACACATCTCTGCCAAACCCCAAAAACAAAGAACCCTAACACCAGC|CACCCAACTATCTATAAACCTAGCCATGGCCATCCCCTTATGAGCGGGCACAGTGATTATAGGCTTTCGCTCTAAGATTAAAAATGCCCTAGCCCACTTCTTACCACAAGGCACACCTACACCCCTTATCCCCATACTAGTTATTATCGAAACCATCAGCCTACTCATTCAACCAATAGCCCTGGCCGTACGCCTAACCGCTAACATTACTGCAGGCCACCTACTCATGCACCTAATTGGAAGCGCCACCCTAGCAATA	9	0.393346	0.838236	0.74589	N	Y	2.90576	3.29231	2.90576	0	0	0	Y	0	N	N	0	119373	ENSG00000210049	ENSG00000198899	+	-	MT	MT	647	9207	upstream	coding	J01415.2	MT-ATP6	577	8527	+	+	0	381	8811	+	-	N	-	-	N	BT-474	4	0	2.35714	2
8550	TGAAGAGCTGCATGAAGCCGGTGAGGCGCAGGCCTGCCGAGGAGGAACTGAAGACGAAGAACATGGATGATAACACCTTTGCCATGGCAGAGCATCCTGATGTCCAGGAGTCAGTGGGTCCACTGGTAGCCCCCACCCCTCTCCGTCCATGGCCCCAGATGACACTTCAG|GTCTGCTGGAGTTTGCTGGAGGTCCACTCCAGACCCTGTTTGCCTGGGTATCACCAGCAGAGGCTGCAGAACAGCAAAGATTGCTGCCTGTTCCTTCC	2	0.685689	0.744382	0.5	N	Y	3.31167	3.39913	3.31167	7	0.959335	0	N	0.959335	N	Y	384	245	ENSG00000049769	ENSG00000151413	+	-	X	14	49157929	32330430	coding	intron	PPP1R3F	NUBPL	49126306	31959162	+	+	0	49138526	32137027	+	-	Y	-	-	N	BT-474	9	1	4.21429	1
3340	GCCCATCGCAGCACCAATGCCCAGGGCAGCCATTGGAAACAGAGGCGGAAATTCCTGCCCGATGACATTGGCCAGTCACCCATTGTCTCCATGCCGGACGGAGACAAGGTGGACCTGGAAGCCTTCAGCGAGTTTACCAAGATCATCACCCCGGCCATCACCCGTGTGGTGGACTTTGCCAAAAAACTGCCCATGTTCTCCG|AGCAATTTCGAGTGCAAGTGCCACAGTGTCAGCTAAAGAAACACAACTGCGGGTTTTCTGCAGAGCAAAATGGTTCTGAAATGTCACTGAATAGCTCACAAAGGACGCCAATCTACGACAACAGAGACATAAGCATATAGGAGAAAGGGTCCACACATCCTCCTTTCAAA	121	0.0415775	0.816493	0.688286	N	N	3.41576	3.47912	3.41576	0	0	0	Y	0	N	N	2278	0	ENSG00000126351	ENSG00000141293	+	+	17	17	38250120	46507637	coding	intron	THRA	SKAP1	38214543	46210802	+	-	0	38243104	46371707	+	-	N	-	-	N	BT-474	1	0	1	1
3336	GGCGGGTCCGGGCCCATGAGGCGACGAAGGAGGCGGGACGGCTTTTACCCAGCCCCGGACTTCCGAGACAGGGAAGCTGAGGACATGGCAGGAGTGTTTGACATAGACCTGGACCAGCCAGAGGACGCGGGCTCTGAGGATGAGCTGGAGGAGGG|GGCCAAGTATAAGGAGCGAGGGACGGTCTTGGCTGAGGACCAGCTAGCCCAGATGTCAAAGCAGTTGGACATGTTCAAGACCAACCTGGAGGAATTTGCCAGCAAACACAAGCAGGAGATCCGGAAGAATCCTGAGTTCCGTGTGCAGTTCCAGGACATGTGTGCAACCATTGGCGTGGATCCGCTGGCCTCTGG	60	0.33559	0.807823	0.598095	N	N	3.10865	3.67593	3.10865	0	0	0	N	0	N	Y	1512	4975	ENSG00000108443	ENSG00000159210	+	-	17	17	58027925	47022479	coding	coding	RPS6KB1	SNF8	57970447	47006678	+	-	0	57970686	47021337	+	+	N	-	-	Y	BT-474	2	0	1.65854	1
4576	CATAATTTGATTGCTGTTGTCCACTATAATTTCCAAAATCATTATAGTTCCCACCACCACCATAGTTACCACCGCCAAAATTTCCTCCTTCATTGTAACCATCATATCCTCCACCTCCACCATATCCACCACCTTGGTTTCCATATCCTGGTCCACCACCACCATAGCCCCCTCTACTACTATAACCAGGACCACCGCCATAGTTGCCACCA|TCACCCTCCTTAACCTCTACTTCTACCTGCGCCTAATCTACTCCACCTCAATCACACTACTCCCTATATCTAACAACGTAAAAATAAAATGACAGTTTGAACACACAAAACCCACCCCATTCCTCCCCACACTCATCGCCCTTACCACACTGCTCCTACCTATCTC	9	0.0108921	0.661774	0.22668	N	N	3.6189	3.16633	3.16633	7	0.0206631	0	N	0	N	N	4060	0	ENSG00000170144	ENSG00000225630	-	-	2	1	178086111	566063	coding	intron	HNRNPA3	MTND2P28	178077291	565020	+	+	0.0266713	178081477	565873	-	-	Y	-	-	N	BT-474	24	0	17.2	4
6557	AGCGAGGAGGCAGGAAAAGCCTAGAGACGCCTGGTCCCATCCGCCTACCCAGTCCCCAGCCGGCCTGAAGGGAGGAAGAGGAAGGAACCCATAATCATCCCAAACTGGCGCAAAT|GCCTGGAGTTGGTCTGGGGAATAAAGAATGGGATGAAATGGTGAGAGTCCAGAGGGGTTGAGCAAAGAACTCACTATCACACAGCAAGGCACTAATTTGAAATGCCTGGGAGAAGTAGAAG	2	0.973765	0.852195	0.680008	Y	Y	3.36448	3.18615	3.18615	0	0.991341	0	N	0	Y	N	0	3	ENSG00000231226	ENSG00000204616	+	+	6	6	30082501	30080883	upstream	coding	TRIM31-AS1	TRIM31	30073017	30070674	+	-	0	30068905	30073007	+	-	N	-	-	N	BT-474	1	0	1	1
3268	CTTTACCAGCAATGACTGATCGTTTGGAGTCCATAGCAAGACAGAATGGACTGGGCTCTCATCTCAGTGCCAGTGGCACTGAATGTTACATCACGTCAGATATGTTCTATGTGGAAGTGCAGTTAGATCCTGCAGGACAGCTTTGTGATGTAAAAGTGGCTCACCATGGGGAGAATCCTGTGAGCTGTCCGGAGCTTGTACAGCAGCTAA|GGTTGCTTATGGAACCACAGAGAACAGTCCCGTGACATTCGCGCACTTCCCTGAGGACACTGTGGAGCAGAAGGCAGAAAGCGTGGGCAGAATTATGCCTCACACGGAGGTGAGCCCCTGACCAAGACTCCAAAGTCCC	13	0.615902	0.941056	0.762421	N	N	3.78888	3.7904	3.78888	0	0	0	N	0	N	N	13434	2876	ENSG00000125686	ENSG00000167107	+	-	17	17	37607539	48552206	coding	intron	MED1	ACSF2	37560538	48503519	-	+	0	37595419	48548388	-	-	N	-	-	Y	BT-474	1	0	1	1
4894	TCCTGCCAGCCTCAGCTGGGTCGTCTTCTGTGCTCGGCGTGCTTTGCTCGGGGAAGCTCAGGTGGCCGCCACAGCCTCTTGCCCTCTGACCTGCAGGTATCAGGAGATCCATAGCTAAGCAGCCTGGACACCCGGGAAGCTGGGAAAT|GGTGTGATTTGTCCAGATAATCTCACCTGAGAAGGAATCCCAGAGAAGAAGGAAGAAGAGGAAGAAATGGCTGGTTCTCAGGTGAATGTGTCTGGGTTCAGGGGATGTGTCTCCTCTTTTCTTCTGGGATGTTATGTGTTTAGAACTTG	7	0.646473	0.759118	0.621331	Y	Y	3.3964	3.59528	3.3964	0	0.993266	0	Y	0.535348	N	N	7	0	ENSG00000232347	ENSG00000227671	+	-	1	1	247405125	247372795	intron	intron	RP11-488L18.8	RP11-488L18.4	247373993	247353153	-	-	0	247373994	247365398	-	+	N	-	-	N	BT-474	1	0	1	1
3335	TGGTGGAGCCTGAGCTGTTACTCAGAGTCTCGATGCTTCCCTCTCGCTGAAGTTCTTCCTCCATCCCGAACGCATGCTTTGTTACTGTTGGGTTGCTCACGGACGCTGGGCTGTTGGCATTGTTTTTTTTTTCCTTTTTTTTTCCC|TTTTATTTATAGGTTTTTCATCTTTTTCATAAGGCTTTACAAACCACTTGCCAATACGTACAAAATTCCTGTTCATTAAACACCGTTCCAATAGATTGTGAACTGCTTTGAAAAGCAGAGTACGGCATTCATAGGAAAGTCCATTCTC	5	0.536131	0.618479	0.086786	N	N	2.44161	2.8915	2.44161	0	0	0	N	0	N	Y	824	1159	ENSG00000141376	ENSG00000108510	-	+	17	17	59470199	60142643	coding	coding	BCAS3	MED13	58754814	60019966	+	-	0	59465979	60129898	-	-	N	-	-	Y	BT-474	1	0	1	1
2216	TCCAGCGTAAGAATTTCCCATCTTCAAGAGGATGGAGTCTTCTGTTTAAAATGGCATCTCAGATTCGGTGCAAAAGCCTGGCTCCACGCAAGGTAGAAGGTGAAACAGCTGCAAGGAGGAAGGGCCGTGTAGCCTTCGCTCAGCAGAGACGAAGAAAGGGTGGCTGTCCTCAGCTGCAG|CTACCCAGCAAAAGATTTCAGATATTGGTCCAACTGGCTATCTTCATGAATCGGAATCATTTTAAACCACCAATAAACCATTTAAACCATCTGCAGGCCAGGCGCGGTGGCTC	13	0.265306	0.5974	0.521251	N	Y	3.37548	3.65385	3.37548	0	0	0	Y	0	N	N	10487	260	ENSG00000196208	ENSG00000169016	-	-	2	2	11782914	11606297	utr5p	upstream	GREB1	E2F6	11674242	11584501	+	-	0	11696583	11625347	-	+	N	-	-	N	BT-474	1	0.168421	1	1
10639	TCGTGACCAACTCAGTATACCACTGGAGGCTCTGTGAGCAAACAGCAAACTGTTCTCATGAAAGCAGGATGTTGGCGAACTGACAAACTCTGTCTGCCGCCAGAAGGAATGCTGGGGGCAGTCATGTCCCAGGTCCCGTGCTCCTTGAGGTTATCCACAGGAACATCCAGAAC|CTCCAAGTCCCGCCTTTCGCGCATCGCCTGCTGCTCTCCCACTCAGCGCCACCTCAGTCCCACAAAGGCCGGGCTGGGATCCTGTGGCCTCCGTGCTGACCAACGTC	3	0.390836	0.972082	0.251936	Y	Y	3.80976	3.0804	3.0804	0	0.990687	0	Y	0.990687	N	N	0	113	ENSG00000267216	ENSG00000182318	+	-	19	19	58826563	58853712	utr3p	upstream	AC010642.1	ZSCAN22	58790332	58838385	+	+	0	58826402	58838189	+	-	N	-	-	N	BT-474	8	1	3.2	1
7063	CCCGCATCCCCCTTCCAAACAACAATCCCCCTCTACCTAAAACTCACAGCCCTCGCTGTCACTTTCCTAGGACTTCTAACAGCCCTAGACCTCAACTACCTAACCAACAAACTTAAAATAAAATCCCCACTATGCACATTTTATTTCTCCAACATACTCGGATTCTACCCTAGCATCA|CCCCGCTAAATCCCCTAGAAGTCCCACTCCTAAACACATCCGTATTACTCGCATCAGGAGTATCAATCACCTGAGCTCACCATAGTCTAATAGAAAACAACCGAAACCAAATAATTCAAGCACTGCTTATTACAATTTTACTGGGTCTCTATTTTACCCTCCTACAAGCCTCAGAGTACTTCGAGTCTCCCTTCACCATTTCCGA	34	0.472949	0.838583	0.724279	N	N	3.38231	3.2096	3.2096	0	0	0	N	0	Y	N	74434	209400	ENSG00000198786	ENSG00000198938	+	-	MT	MT	14148	9990	coding	coding	MT-ND5	MT-CO3	12337	9207	+	+	0	13933	9571	+	-	N	-	-	N	BT-474	6	0	2.52941	1
1378	TTTTAATGAGAACTTTGAAGGCCGAAGTGGAGAAGGGTTCCATGTGAACAGC|AGTTGAACACGGGTCAGTCGGTCCTGAGAGATGGGCGAGCGCCGTTCCGAAGGGACAGGCAATGGCCTCCCTTGCCCTCAGCGGATCGAAAGGGAGTCGGGTTCAGATCCCCGAATCCGGAGTGGCGGAG	13221	0.542463	0.927805	0.48779	N	N	3.55976	3.57233	3.55976	48	0	0	N	0.751366	N	N	0	0	ENSG00000265725	ENSG00000153823	+	-	6	2	120336403	230136001	downstream	intron	MIR3144	PID1	120336325	229715242	+	-	0.560109	120583489	230045624	+	+	Y	-	-	N	BT-474	1	1	1	1
9232	GGGGATGGAGGGAGCCGGAGAAGAGGAGTGAGAAGGCCGGGGAGGCAGGCCCTGCTGTCTTCCTGCAGGCCGGCAGCCTGCTGGCAGTGGAGGACCAGGCCGTCCAGGAAAGGAAGGGGTCAGGAGGTCGGGCAGGGCCTCAGCAGCTGTTAGCCGAGCAAGT|TCAAAATGAGCCTGTTTGGAACAACCTCAGGTTTTGGAACCAGTGGGACCAGCATGTTTGGCAGTGCAACTACAGACAATCACAATCCCATGAAGGTAC	6	0.585617	0.219142	0.549252	N	N	3.40741	3.51001	3.40741	0	0	0	N	0	Y	N	5124	6115	ENSG00000124222	ENSG00000101146	+	-	20	20	57254582	55954267	coding	utr5p	STX16	RAE1	57226328	55926066	+	+	0	57227145	55929090	+	-	N	-	-	N	BT-474	1	0	1	1
10511	CTGGGTGGAGCTGTCCCAGGTGCAGATCTTGGTGGTAGTAGCAAATATTCAAATGAGAACTTTGAAGGCCGAAGTGGAGAAGGGTTCCAGT|GTGAAACAGCAGTTGAACACGGGTCAGTCGGTCCTGAGAGATGGGCGAGCGCCGTTCCGAAGGGACAGGCAATGGCCTCCCTTGCCCTCAGCGGATCGAAAGGGAGTCGGGTTCAGATCCCCGAATCCGGAGTGGCGGAGATGGGCGTA	14522	0.993037	0.590648	0.556153	N	N	3.45298	3.48913	3.45298	0	0.299622	0	N	0.792075	N	N	0	0	ENSG00000201966	ENSG00000153823	+	-	19	2	24187309	230136001	downstream	intron	RNA5-8SP4	PID1	24187160	229715242	-	-	0.51849	24184077	230045634	-	+	Y	-	-	N	BT-474	4	1	1.13043	1
9264	TGCGGCAGAGCCTGGAGCAGGAGCGGGACCGGCTCATCGCCGAGGTGAAGAAGCAGCTGGAGTTGGAGAAGCAGCAGGCGGTGGATGAGACCAAGAAGAAGCAGTGGTGCGCCAACTGCAAGAAGGAGGCCATCTTTTACTGCTGTTGGAACACTAGCTACTGTGACTACCCCTGCCAGCAAGCCCACTGGCCTGAGCACATGAAGTCCTGCACCCAGT|CAGGAGAAGGAGCGCTCCTGGCACCAGCAGGAGCTGGCAAAGGCTCTGGAGAGCTTAGAAAGGGAAAAAATGGAGCTGGAAATGAGGCTAAAGGAGCAGCAGACAGAAATGGAGGCCATCCAGGCCCAGAGGGAAGAAGAACGGAC	27	0.0357036	0.43743	0.221212	N	N	3.39847	3.30757	3.30757	0	0	0	N	0	N	Y	4296	3493	ENSG00000101040	ENSG00000126001	+	-	20	20	45985567	34099804	coding	intron	ZMYND8	CEP250	45837859	34042985	-	+	0	45852970	34078463	-	-	N	-	-	Y	BT-474	1	0	1	1
5197	GTGCACATGAGCTGCCTACTCATTTTCTTCACTGCGCAGCCTGGCATTGGGGTTGGTGACTCTGATGGCCAGTTGGGCAGCTCTTTCCACGATGGCTTTGCGGTTCTTGGAGGAAACATTGTGAGCGATCTCGGCACAGTAAGATTTGTTGCACATCAGCAGCACTTCCAGCTCCTTGACGTTG|ACAATCGAGTAGTACTCCCGGTTGAAGCCCCCATTCGTATAATAATTACATCACAAGACGTCTTACACTCATGAGCTGTCCCCACATTAGGCTTAAAAACAGATGCAATTCCCGGACGTCTAAACCAAACCACTTTCACTGCTACACGACC	13	0.913432	0.575593	0.735275	N	N	3.45401	3.68577	3.45401	13	0	0	N	0	N	N	8397	2	ENSG00000144713	ENSG00000230021	-	+	3	1	12883087	659930	coding	intron	RPL32	RP5-857K21.4	12875984	536816	-	-	0	12880886	568552	+	-	Y	-	-	N	BT-474	56	0	20.8	2
4029	GGCTTGGTCCATCATGCGGGTCTGTATGAGCTCACTCTCTTTCTCATACATGTAACTTGAATTATAGTTGACATCAAAGCAGTGGCGCTTCTCACCAATGAATTTCTGAGGCATTGAGCTTTTTCGTTTTGCCACATTGCTTGCTAATCTGTCCAGTACGAGAGCTCTTTCACTTCCCATCTCTGCTTTGATGTGTCTTGCCTCCGCACTTG|CTCGGAATTTGAGCTCGTGCTGCGGCTCGAGGCTCAGGACCTGCTCCACCTTCGCCATGTTCCTTAGCGGCGGAGCACCTTTGGCGGGGAGACCCCTGAGAGGTCACCGGGGCGGGAAGCGTTAATGCTGCGCCCGCTTTAAGTTTTACAAAAAGGCGGGGACCGGTCGGGGCACGGGCGGGGGTC…	27	0.0863061	0.754454	0.666532	N	N	3.21229	3.49016	3.21229	0	0	0	N	0	N	Y	535	5385	ENSG00000161405	ENSG00000124164	-	+	17	20	38020441	57026157	coding	coding	IKZF3	VAPB	37921198	56964178	-	+	0	37934020	56964573	+	+	Y	-	-	N	BT-474	1	0	1	1
77	GGCGCTTCGCTGATGGTGTCGGTGAGCGCGTTTCCCGCCTGAGCGCAACTAGCGGCGGGTCGTGGGCACCTCCAGGA|ACTCTGGGCAGGCCAAACAAAATACCTGAAGGCAGGATCTAACCTTTGGGCCACCCTGCTTATCTGCGGGATCGGAGGAGAAGGGGAAGTCAGTTCGTGGGTACAACAGAGTGGAGAAGCGGGCCCACGTACCTGGTGGATCTCGTGCCAGCCG	5	0.85772	0.98108	0.566361	N	N	3.56233	3.43615	3.43615	0	0	0	Y	0	N	N	1682	1782	ENSG00000110075	ENSG00000162105	+	+	11	11	68382802	70963623	utr5p	intron	PPP6R3	SHANK2	68228186	70313961	+	-	0	68286970	70803336	+	-	N	-	-	N	BT-474	1	0.357143	1	1
5579	GGGGAGGTCGCAGGCGGCGGCCGGAGCGCAGAGGAGCGGCTTCAGCCGGGCGGAGGGGTGTGAGCCCGGCCCGTGGCGGCCACGTCTCCCGGGAGATGCTGTGACGGACCCGCACGGGAGGAGCTCGCGCCTGGCCTGGCGACCCGGTGGACTCGGCCCGCGGCGGCGCGCTCACCCGCCCCGTTC|AGATAAAGGCTGGTGGTGGGAGAATGCTATCGCTGCCCTGTTTCGGAGACACATTCCCGTCAGCTGGCTGATCCGCGCTACCCTGAGTGAGTCGGAAAACTTCGAAGCAGCTGTTGGCAAGTTGGCCAAGACTCCCCTTATTGCTGATGTTTATTACATTGTTGGTGGCACGTC	17	0.0624864	0.790841	0.450063	N	N	3.07354	3.34615	3.07354	0	0	0	N	0	N	Y	2449	909	ENSG00000153207	ENSG00000138744	+	-	1	4	247095280	76862204	utr5p	coding	AHCTF1	NAAA	247002400	76831809	-	-	0	247094880	76846964	-	+	Y	-	-	N	BT-474	1	0	1	1
3912	GGACAAACAATCCAAGTGGAGTGGAATTCCTCAGCTGCTCCTCAAGCTGCACACCACCAGCCACCTCCACAGTGACTTTGTTGAGTGTCAAAACATCCTCAAG|GACATGACTTGGGACATCAAATATAAGACCGTCCGCTGGAGCTTTGTGGAATCTTTAGAGCCCTCTCATGTTGTTCAAGTTCGCTGTTCAAGTATGATGAACCAGGGCAACGTGTACGGCCAGATCACCGTACGCATGCA	2	0.951216	0.544824	0.772875	N	N	3.38912	3.7036	3.38912	0	0	0	N	0	N	Y	11216	7479	ENSG00000100991	ENSG00000174100	+	-	20	17	33680674	36479101	coding	coding	TRPC4AP	MRPL45	33590207	36452989	-	+	0	33665849	36476502	-	-	Y	-	-	N	BT-474	1	0	1	1
6000	GCCCGCGCCCCCGCTCCCCGCACCGTACCCGGCCGCCTCGCGCCATGGCGGCCCCCGGCAGCGCCCGGCGACCCCTGCTGCTGCTACTGCTGTTGCTGCTGCT|CGGTCATAATGCTGAGCTCCGTACCAGACTTACACGGTTACATCGATAAGTCGCAGCTGACCGAGGACCTGGGTGGGACCCTGGACTACTGCCACTCCCGGTGGCTGTGCCAGCGCACGGCCATCGAAAGTTTCGCCCTCATGGTGAAGCAGACGGCTCAGATGCTGCAGTCCTTCGGGACCGA	2	0.248591	0.675058	0.825219	N	N	2.82758	3.92593	2.82758	0	0	0	N	0	Y	Y	3951	2017	ENSG00000185896	ENSG00000126217	+	-	13	13	113977987	113754053	coding	coding	LAMP1	MCF2L	113951556	113548692	+	+	0	113951810	113718618	+	-	N	-	-	N	BT-474	1	0.192308	1	1
8071	GGTCTCCAAACCTAGTTCTAATGCACTAAGTGGCACTGACTGCTGAACTGACGGGGTAGGCATTGGAGTTGCAAGCCCTGCATCTCCACCATCAATATCAAAGAGGTCATTCGGACTAATTCCACTCTCACTCAAAGCAGCAAGCAGTAAATCTTGCCCTGGCTCCACCAT|TTTCCCCGCGGGACCCGGCGCCAGCACAGCTCCTCCCGGGAGGTGTGAGTTTGAAGGACCAGAGGCGACTGGAGCGGAGGCGGCGGTGGCGGCGGCAGCAGCGGCGTCCTGCTCTGCCTACCTCCCCGCCGCCATCTTGACGCCC	6	0.164465	0.853762	0.629319	Y	Y	3.38809	2.9596	2.9596	317	0.993125	0	Y	0.98625	N	N	1020	0	ENSG00000139697	ENSG00000256092	-	-	12	12	123834988	123850660	coding	upstream	SBNO1	RP13-942N8.1	123773656	123849500	-	+	0	123834988	123849248	+	-	N	-	-	N	BT-474	1	0.22449	1	1
9331	TCCGAGCCACCCTCGGCCAGTGCATCCACCGCCAGGCGGTAGTACTCTTTGTAGTGAGGCGGCAGGTACCCGGGTGCCAGTGGGTTGTCCCCCTGCGAGGAGCTCTGAGAGCGACGGGCCATGTTGGGGCCAGGGGCCT|GGCCTTGGGTCTGCAGTGCTTCGAAGCCCTCACTCCGGAGCTGCTCCAGGGCCACGGCCAGCTGCAGCCCCTCCACGTGTACCCAGGCCTGCTCCTCCTGTAGCTGCTGCAGCCACAGCTGCTCCTCCTGTAGCTGCTGCAGCCATAGCTGCTCCTC	7	0.489774	0.942484	0.406608	Y	Y	3.40489	3.56233	3.40489	0	0	0	Y	0	N	N	4032	1198	ENSG00000180921	ENSG00000203499	-	-	8	8	144815971	144828507	utr5p	intron	FAM83H	RP11-429J17.6	144806103	144816310	-	+	0	144815862	144819819	+	-	N	-	-	N	BT-474	1	0.428571	1	1
328	CACCCACAGAATTGAGAAAGAGCTATCAATCTGTCAATCCTGTCCGTGTCCAGGCTGGGTGAGGTTTCCCGT|GTTGAGTCAAATTAAGCTGCAGGCTCCACTCCTGGTGGTGCCCTTCTGTCAATTCCTTTAAGTTTCAGCTTTGCAACCATACTCCCCTCGGAACCCAAAA	1348	0.161994	0.908687	0.893955	N	Y	3.33996	3.67849	3.33996	71	0.834297	0	N	0.889531	N	N	0	0	ENSG00000255447	ENSG00000163046	+	+	11	2	45846809	133015542	downstream	intron	CTD-2210P24.6	ANKRD30BL	45834770	132905164	+	-	0.834297	45848291	133012525	+	-	Y	-	-	N	BT-474	4	1	2.23333	1
10525	GGGCCCGCGCCCCTGGCTCCCGGGCCATGGCGCTGAGGGAGCTCAAAGTGTGTCTGCTCGGGGATACAGGTGTAGGTAAATCGAGTATTGTGTGGCGGTTTGTGGAAGACAGTTTTGATCCAAACATCAACCCAACAATAGGG|CTTTTGGAAATGCCAAGACAGCCCACAACAACAACTCCAGCCGGTTTGGGAAATTCATCCAAGTCAGCTACCTAGAGAGTGGCATCGTGAGAGGAGC	20	0.687023	0.428218	0.317155	N	N	3.27192	3.27933	3.27192	0	0	0	N	0	N	Y	2526	2121	ENSG00000124209	ENSG00000099331	+	-	20	19	56942563	17324103	coding	coding	RAB22A	MYO9B	56884752	17212466	+	+	0	56886178	17256207	+	-	Y	-	-	N	BT-474	1	0.0909091	1	1
8641	GCCCACAGCTGTGTCCGGAAGCAGCAAGCGTGCCTGGGCAGAGACCCCCAGAGTGTAAAGAGGTCCTGGGACAGGCTTTGCACGTTCCACAAG|AGTGTCTCGCTGTGTCGTCTAGACTGGAGTGCAGTGGTGTGATCATGGCTCAACTCCTAGGCTCAAGCGATCCTCCTGCCTCAGCCTCCGGAGTAGCTGCTGGGACTGCAGGAACGTGCCACCATGCCTGGCTCAAACACAAAGTTTTTTCATAAAACTCACTTGGCGGCAAAATTCTACCTTACCTGAAGTTATTTACG	5	0.0412702	0.7942	0.414936	Y	Y	3.62192	3.22948	3.22948	0	0.989284	0	Y	0.689233	N	N	417	226	ENSG00000100949	ENSG00000157379	-	+	14	14	24740945	24769039	utr5p	intron	RABGGTA	DHRS1	24734744	24759804	-	-	0	24740514	24767818	+	-	N	-	-	N	BT-474	1	0.6	1	1
3327	TTCTCTAGAGCAATCCTCTTCATTCTCCTCTGAGCGAGATAGATTCAGGACACTCATCACGGGATGGATCCAGGATGTAGTCTGTGTTACATGATTGATGAAGTACTTGATTCCATCTGCTGTGTAAGCTTCCTCCCACCCATAAGGTAA|ACCCTCGGTTTCCCCCTGAGCTTTCATCCTGAAGGCGAGGAGAAGCTAGATCCGCCACAAAAGGATAAGCCCTTCCCCACCACTAACGGAGGAAACAAGTTGGCTCGGGATCCCGGGACGCAGGGCACCAGCAGTCCCTACTCTTCCCGGGAAGGATCAATCTGAAGTCCCCGGCGGCAAGAAGAGAAGGGTGCTCGAGGCCGC	17	0.609092	0.613158	0.689224	N	N	3.58424	3.42151	3.42151	0	0	0	N	0	N	Y	558	13434	ENSG00000166263	ENSG00000125686	-	+	17	17	53241646	37607539	coding	intron	STXBP4	MED1	53046088	37560538	+	-	0	53218671	37607291	-	-	N	-	-	Y	BT-474	1	0	1	1
9222	AAAGAAAGTGAATAAATCAGGAATATAAGTGGGCGGGGGGCCCCTGAGAGGGGGGTCGCAAAGGGTGAGACATGGCCACCAGGCGTTTAACCGACGCTTTCTTGTTGTTGCGGAATAATTCCATCCAAAACCGGCAGCTGTTAGCCGAGCAA|GTTCAAAATGAGCCTGTTTGGAACAACCTCAGGTTTTGGAACCAGTGGGACCAGCATGTTTGGCAGTGCAACTACAGACAATCACAATCCCATGAAGGATATTGAAGTAACATCATCTCCTGATGATAGCATTGGTTGTCTGTCTTTTAGCCCACCAACCTTGCCGGGGAACTTTCTTATTGCAGGATC	10	0.11342	0.936335	0.446599	N	N	3.73656	3.51936	3.51936	0	0	0	N	0	Y	Y	5124	6115	ENSG00000124222	ENSG00000101146	+	-	20	20	57254582	55954267	coding	utr5p	STX16	RAE1	57226328	55926066	+	+	0	57227143	55929088	+	-	N	-	-	N	BT-474	1	0	1	1
6270	GCGATGGTCACCACGGGGGGGGTGCTGGGCACGCTGTGGCCCCCAGGGGGGACGATGATAGGGCCCATGGGCACGCGCTTGGGTGTGCTGGCGGGGGAGCTGTGGTTGGTGGCCGGAGAGGACACGGGGGACGACTCGCTGCTCAGTGAGGAC|CTGAGGTTCTGGAGCAGAGACGACCAGGTCTTCATGCCCAGCATCCTGCGCCGCCCCCCGGGCCGCGGGACCCGGGGCCTCTAGGAGGGGCTGCCCAGCATGGCCCGCGGCGGAGGCGAGCAGTAGGGGC	11	0.694295	0.339395	0.397643	N	Y	3.1778	3.60529	3.1778	284	0.992335	0.0188516	Y	0.0188516	N	N	4341	0	ENSG00000131149	ENSG00000264203	-	-	16	16	85709810	85475098	coding	upstream	KIAA0182	AC092377.1	85645015	85475029	+	-	0	85682159	85496732	-	+	N	-	-	N	BT-474	1	0.258065	1	1
9241	GTCGGGGTGATATTTCAAGGCAAGCTTCCGATAGGACTTTTTAATGTCATCTGAGGTTGCGTTCTTGTCCAACCCAAGGACGTGGTACAATGACTCCCCAGAGGTAGACAGTGAGCGCTGTCTCTGGTCTGCCATGTTAGGCTATTCT|TGGTAAGCTCAGCCCTGAGCTCCTCCTCCTCAGCCTCTGTCAGACCCTCAACAGCAGGAGTCCGGGCAGCCACACCTGTGTCGACAGGAACATCCGTCATGGAGTCAGACA	9	0.806265	0.849645	0.378754	Y	Y	3.59632	3.20438	3.20438	0	0.991026	0	Y	0	N	Y	3015	2154	ENSG00000101152	ENSG00000101150	-	+	20	20	62567384	62522898	utr5p	coding	DNAJC5	TPD52L2	62526518	62496596	+	+	0	62559688	62500794	-	+	N	-	-	N	BT-474	2	0	1.2	1
3192	TGCTGATGGGGCTTCCCTCAATGAGATCCAAACAGGGCTGGTTGTCCTGGTAGTTGATGAATGACCACTCCAGGCCCTCAACTGCGTATTCCT|CCATCAGTTCCAGCTTATCGACCTCCGCCTCCATGTTGAATAGTTGACATTCCGCAGACCGCGGCGGCGCTTAAGCCGCAAGCCGTACTAGCACGGA	6	0.207916	0.594388	0.884236	N	N	3.77105	3.71145	3.71145	0	0	0	Y	0	N	Y	2992	1833	ENSG00000141140	ENSG00000182628	-	+	17	17	34899284	57232630	coding	utr5p	MYO19	SKA2	34851477	57187312	-	-	0	34863351	57232492	+	-	N	-	-	N	BT-474	1	0	1	1
10635	CGGCCACAGCGTCCAGCGTGGGGGCAGCGGGCATCCCTGCTGGAGGTGTCCTCACTCTGGCCATCATCCTCGAAGCAGTCAACCTCCCGGTCGACCATATCTCCTTGATCCTGGCTGTGGACTGGCTAGT|TACCAGTGGCAAAACATTTTGAATATTACCCTTCCTTCGTGAATGTCCAATGAGACATCTGGAAGCTGCATGAGACAAGGGATGATGCTGTACTGTGTGGAGATTCCTGAATATTACAAGACATCTGCATCCCTGGACCACGTCTGCCAAGAGCCAAGAGCAGCTTCCAGTCATGATGATAATGCAAATCATCCCC	2	0.215318	0.888867	0.825219	Y	Y	3.6921	3.6445	3.6445	0	0.992331	0	Y	0	N	N	3579	199	ENSG00000105281	ENSG00000181027	+	+	19	19	47291842	47261832	coding	downstream	SLC1A5	FKRP	47278140	47249303	-	+	0	47280232	47263652	-	+	N	-	-	N	BT-474	1	0.920904	1	1
4047	ATCTTCTTCCGCTCTGAGGCGCTACTGAGGCCGCGGAGCCGGACTGCGGTTGGGGCGGGAAGAGCCGGGGCCGTGGCTGACATGGAGCA|GCTCCAGATGAAGATGAGTGAGCGGGCCGCCTCGCTGAGCACCATGGTGCCCCTGCCTCGCAGCGCCTACTGGCAGCACATCACACGGCAGCACAGCACGGGACAGCTCTACCGCTTGCAAGATGTTTCCAGCCCTCTGAAGCTTCATCGAACAGAGACTTTTC	6	0.892774	0.682096	0.731991	N	N	3.3206	3.38337	3.3206	0	0	0	N	0	N	Y	8524	33	ENSG00000131748	ENSG00000101134	+	-	17	20	37819737	53267710	utr5p	coding	STARD3	DOK5	37793318	53092136	+	+	0	37793484	53259997	+	-	Y	-	-	N	BT-474	1	0	1	1
4904	TGTTGGTATAGAATGGGGTCTCCTCCTCCGGCTGGGTCGAAGAAGGTGGTGTTGAGGTTACGGTCTGTTAGTAGTATAGTGATGCCAGCGGCTAGGACTGGGAGAGATAGGAGAAGTAAGACTGCTGTGATTAGGACGGATCAGACGAAAAGGGGCGTTTGGTATTGGGTTATGGCAGGGG|GTGTCAGAAAAGTTACCACAGGGATAACTGGCTTGTGGCGGCCAAGCGTTCATAGCGACGTCGCTTTTTGATCCTTCGATGTCGGCTCTTCCTATCATTGTGAAGCAGAATTCACCAAGCGTTGGATTGTTCACC	17	0.593741	0.842333	0.489986	N	N	3.25725	3.73809	3.25725	0	0	0	N	0	Y	N	0	0	ENSG00000237973	ENSG00000162669	-	-	1	1	567996	91870426	intron	intron	hsa-mir-6723	HFM1	566454	91726323	+	-	0	566971	91852940	-	+	N	-	-	N	BT-474	6	1	3.36364	2
9325	AGCAGTTATTAACACGGGAACATGGCGGCCGCAGCCTCGGCTACAGCTTCGGCGGCGAAGGTCAGCGCCGACGGCAGCCGGCACCTGACGGCGTGACCGACCCGAGCC|GGTGGGGAGCATTAAGCGGGAAATGACCTTCACATTTCAGTCAGAGGACTTAAAACGTGACTGTGGTAAAAAAATGTCTCATCAACACGTGTTTTCCTTGGCCATGGAGGAAGATGTGAAAACAGCAGACACCAAAAAAGCC	2	0.271324	0.888867	0.227125	N	N	3.1795	3.58896	3.1795	0	0	0	N	0	Y	Y	712	1134	ENSG00000140396	ENSG00000164684	+	-	8	8	71316040	81787016	utr5p	intron	NCOA2	ZNF704	71021997	81540686	-	-	0	71315935	81733850	-	+	N	-	-	N	BT-474	1	0	1	1
3264	TGGCGTGATACTGGTGCCCTCCATAGGCCAGCTTGAAACTGTCTGTTTCTGAGTTGAATGCTTTTTTAGGATGTTCTTCTGCAGGCTTCTCTTCTTTCCGGCTCCTCGAGTCCACATTCAAGAGGCACACTCCACAGGCAAGCTCCTGAGCATTTTTAATCCCAGGCCGTAACATACAGGAGGAAAAATCCAGCGAGTTTTCATCTGG|GGGCTGCTTCGGGGCGGCTTGGACCACAGACCCGCGGCTGGGCGGGGAGCAGCGCGGCAGGGCGGGGGCGCGGGAGGGTCGGGAGCGGCGAGCTCGCCGAGTGCAAGACGTTGCCGCTGCGGGGCTGAGGACAGAGGACAGAGGCCTCGGGCAGGCCTTGGGAGATCGCCGTTAGTGG	58	0.139908	0.304765	0.273408	N	N	3.65385	3.22423	3.22423	0	0	0	Y	0	N	Y	4687	3010	ENSG00000006114	ENSG00000141232	-	+	17	17	35969544	48945339	coding	utr5p	SYNRG	TOB1	35874900	48939584	-	-	0	35880751	48943419	+	-	N	-	-	N	BT-474	1	0	1	1
9506	AGCAATGAATCTGGCAGCTGGAACGTGTCTCCGTCCTCTCTGCCTACCCCAGGAGATTGTGTCTGCACATGGCTGTTGTTGGACTCTGG|ATGGAAGTGATGATGTCGTGAGCTCACACCAGGCTGCTTGCTGGAACTTCCGTGAATGCTCCAGCACGCTGCCCACGGTACTCTGGGACATCTCGCTTGGCTTCACTTTTTTATCTGTGTTGTCTCCGGCCTCTGTACCTTCATGACAGGTCTGCCCGGTGGGGCCCAGCTGATGCCCCCCACTGCCTCCCACCT	5	0.238468	0.420071	0.54751	N	Y	3.43246	3.69102	3.43246	0	0	0	Y	0	N	N	0	0	ENSG00000249173	ENSG00000263458	-	+	4	4	185820608	185859594	intron	upstream	RP11-701P16.4	MIR4455	185815025	185859537	-	-	0	185815890	185880491	+	-	N	-	-	N	BT-474	1	0	1	1
4539	GCCAAAATTTCCTCCTTCATTGTAACCATCATATCCTCCACCTCCACCATATCCACCACCTTGGTTTCCATATCCTGGTCCACCACCACCATAGCCCCCTCTACTACTATAACCAGGACCACCGCCATAGTTGCCACCATCACCTCCAAATCCATTATATCCAC|CATCACCCTCCTTAACCTCTACTTCTACCTGCGCCTAATCTACTCCACCTCAATCACACTACTCCCTATATCTAACAACGTAAAAATAAAATGACAGTTTGAACACACAAAACCCACCCCATTCCTCCC	6	0.883445	0.93471	0.268009	N	N	3.24417	3.27246	3.24417	11	0.111559	0	N	0.0497548	N	N	4060	0	ENSG00000170144	ENSG00000225630	-	-	2	1	178086111	566063	coding	intron	HNRNPA3	MTND2P28	178077291	565020	+	+	0.111559	178081642	565871	-	-	Y	-	-	N	BT-474	20	0.297436	10	4
26	TGGGTTTTCTCAGCAAGAGGAAGAGTTCATTTGCTCTCTGGCACAAGATCTTGACTTTGATTCTTTGTACTGTTGTGACCTCCAGGTTTTCAGCCAGGTTGTGCTCAGGAAGGACAGCAGGAAGGTAT|CCCCATCAGGCCTCCTCTTCCGCCTCTCTGGCACCCACGGCGCCCCTGCTTGCCTCTGTCCGGGTCTCGGAGGCGCGAACACCATCCCAAGCCTGCGACCGCGCGGCATCACCCCCGCCCTTCC	3	0.364679	0.506103	0.109109	Y	Y	3.61526	3.16357	3.16357	0	0.991967	0	Y	0.991967	N	N	259	384	ENSG00000110063	ENSG00000110080	+	-	11	11	126215644	126310239	intron	upstream	DCPS	ST3GAL4	126173647	126225535	+	+	0	126212216	126225336	+	-	N	-	-	N	BT-474	1	0	1	1
9332	CCCTCGGCCAGTGCATCCACCGCCAGGCGGTAGTACTCTTTGTAGTGAGGCGGCAGGTACCCGGGTGCCAGTGGGTTGTCCCCCTGCGAGGAGCTCTGAGAGCGACGGGCCATGTTGGGGCCAGGGG|CCCACGGTTCCGCCTGCTCTTCCCTGGGCTCCTCTCCGCGGAGCCGACGGGGCCTCGCGGCCACATCAGGTCTGACCCTGGTGCGCCCCTGCTGGGCATGGGCCATGCTGGCC	1	0.0656788	0.244151	0.211066	Y	Y	3.3536	3.01547	3.01547	0	0	0	Y	0	N	N	4032	1198	ENSG00000180921	ENSG00000203499	-	-	8	8	144815971	144828507	utr5p	intron	FAM83H	RP11-429J17.6	144806103	144816310	-	+	0	144812766	144822747	+	-	N	-	-	N	BT-474	1	0	1	1
9258	CCACATCCTTCTCTTTGAGGTAGTTCAGCAAAAACTGTTCGATGTCTTCAGCTGTGGTGGTGCTCTTCTCAAGAGCTGCTGGTCTTTGGTTCAAATGACTTCCCTCTTCTCCTAAACTTTGCTCTTGGAGGTGCCCAAGATTACCTGTGTCTGGGAACCACTGGG|CTTCGCCTCCGACTCAGTGTAGACGTCGCCATCCCGGTTCCAGATTTCCGCGCTCCAACGCCTCCGCAGCAGCCATCTTGCCAGAGGGCCGACGC	3	0.833545	0.916385	0.298856	N	N	3.51257	3.61464	3.51257	0	0	0	Y	0	N	Y	665	1997	ENSG00000101407	ENSG00000101191	-	+	20	20	36661870	61569304	coding	utr5p	TTI1	DIDO1	36611409	61509090	-	-	0	36634799	61569148	+	-	N	-	-	N	BT-474	1	0	1	1
7000	TCCAAACAACAATCCCCCTCTACCTAAAACTCACAGCCCTCGCTGTCACTTTCCTAGGACTTCTAACAGCCCTAGACCTCAACTACCTAACCAACAAACTTAAAATAAAATCCCCACTATGCACATTTTATTTCTCCAACATACTCGGATTCTACCCTAGCATCA|CACACCTACACCCCTTATCCCCATACTAGTTATTATCGAAACCATCAGCCTACTCATTCAACCAATAGCCCTGGCCGTACGCCTAACCGCTAACATTACTGCAGGCCACCTACTCATGCACCTAATTGGAAGCGCC	6	0.96304	0.821759	0.817965	N	N	3.38231	3.31592	3.31592	0	0	0	N	0.105912	Y	N	74434	119373	ENSG00000198786	ENSG00000198899	+	-	MT	MT	14148	9207	coding	coding	MT-ND5	MT-ATP6	12337	8527	+	+	0	13933	8922	+	-	N	-	-	N	BT-474	2	0	2	2
3341	CCAGTCACCCATTGTCTCCATGCCGGACGGAGACAAGGTGGACCTGGAAGCCTTCAGCGAGTTTACCAAGATCATCACCCCGGCCATCACCCGTGTGGTGGACTTTGCCAAAAAACTGCCCATGTTCTCCGAG|TGTGGAGAAAAGAGAGAGAAAGGGAGAGAAGAGTCATGGACCCTACTTTATGGTTGCCATGGATGCAAGGTCAGCCTTCCACACTTGGATCTACCAGCAGAGTTCAGACAGGTCAACGTGTGACCGGCTCAGGCCCTGGGGTTAAAAGTTCAAGCAGCTATGGAAAAACCAATATGTCCACGCAGAGTATG	45	0.0462097	0.933989	0.747398	N	N	3.49897	2.55107	2.55107	0	0	0	Y	0	N	N	2278	0	ENSG00000126351	ENSG00000141293	+	+	17	17	38250120	46507637	coding	intron	THRA	SKAP1	38214543	46210802	+	-	0	38243106	46384693	+	-	N	-	-	N	BT-474	1	0	1	1
3313	ATCCTCGATGGATGCTAGCAGGCCGTCCTCACCCAACCCAAAAAGGTCAGTGGTTGAGTGGCTTTTTTGACTATGGATCTTTCTCAGAGATTATGCAGCCCTGGGCACAGACTGTGGTGGTTGGTAGAGCCAGGCTAGGAGGAATACCTGTGGGAGTTGTTGCTGTAGAAACCCGAACAGTAGAACTAAGTATCCCAGCTGATCCAGCAAACCTGGATTCTGAAGCCAAG|CTCCAGCGATTCAAGCGCTCCCTCTCCCTCAAGACCATCCTCCGAAGTAAGAGCTTGGAGAACTTCTTCCTTCGCTCGGGCTCTGAGCTCAAGTGCCCCACCGAGGTGCTGCTGACGCCCCCAACCCCACTGCCCCCTCCCTCCCCACCACCCACAGCCTCGGACAGG…	78	0.058624	0.781305	0.745211	N	N	3.54553	3.26101	3.26101	0	0	0.0240607	N	0	Y	Y	18018	1729	ENSG00000132142	ENSG00000141750	+	-	17	17	35766909	37382125	coding	coding	ACACA	STAC2	35441923	37366789	-	-	0	35479453	37374426	-	+	N	-	-	N	BT-474	1	0	1	1
2856	TAGGAAGTGAGGAGCGTCTCTGCCCGGCCGCCCATCGTCTGAGATGTGGGGAGCACCTCTGCCCCGCCGCCCTGTCTGGGATGTGAGGAGTGCCTCTGCTGGGCCGCAGCCCTGTCTGGGAG|AAAGAAGGTGATTAATTCTGCCTAAGTTCGACACGATCCCATGAGACGACCCTGCCATCCAGAGAAGCACAATCTTCAGCCTTCAAGACACT	4	0.197255	0.341914	0.646923	N	Y	3.14169	3.75744	3.14169	0	0.935086	0	N	0.935086	N	N	64	0	ENSG00000165102	ENSG00000234752	-	-	8	10	43057998	8956559	utr5p	upstream	HGSNAT	RP11-428L9.1	42995556	8939952	+	+	0	43035551	8925081	-	-	Y	-	-	N	MCF-7	15	1	11.1429	6
2642	CTCGGGCGCGCACAGGCAGCTCGGTTTGCCCTGCGATTGAGCTGCGGGTCGCGGCCGGCGCCGGCCTCTCCAATGGCAAATGTGTGTGGCTGGAGGCGAGCGCGAGGCTTTCGGCAAAGGCAGTCGAGTGTTTGCAGACCGGGGCGAGTC|CTCGGGCGCGGGGCTAAGGTGAGCGGGGCGGGGGTGCGCACGGGGGCAAAGGCGCGGGCGCCCCCTACTCGTCCGCGCGGGGACAGTGCAGGCGCGGGGGGTCCCTAGAGCCGCCGGGGCGCGGCGCGTCC	18	0.0445986	0.829807	0.569732	N	N	3.34359	2.8857	2.8857	0	0	0	N	0	N	N	2481	2401	ENSG00000196562	ENSG00000171940	+	+	20	20	46415360	52226446	utr5p	intron	SULF2	ZNF217	46285092	52183604	-	-	0	46415149	52210646	-	-	N	-	-	Y	MCF-7	1	0	1	1
932	CAACCACGGGCTCCCAGGCAGCCTCCGCCAGCCGGACCCCGTCGCCCTCCTGATGCTGCTCGTGGACGCTGATCAGCCGGAGCCCATGCGCAGCGGGGCGCGCGAGCTCGCGCTCTTCCTGACCCCCGAGCCTGGGGCCGAGG|TACCTTTGACAGGAGCGTGACCCTGCTGGAGGTGTGCGGGAGCTGGCCTGAGGGCTTCGGGCTGCGGCACATGTCCTCCATGGAGCACACGGAGGAGGGCCTCCGGGAGCGACTTGCCGACGCCATGGCCGAGTCACCTAGCCGG	193	0.025933	0.822719	0.376297	N	N	3.15848	3.35872	3.15848	0	0	0	N	0.972125	N	Y	258	4630	ENSG00000124243	ENSG00000141376	+	-	20	17	49493714	59470199	coding	coding	BCAS4	BCAS3	49411431	58754814	+	+	0	49411710	59445688	+	-	Y	-	-	N	MCF-7	1	0	1	1
935	GACGCTGATCAGCCGGAGCCCATGCGCAGCGGGGCGCGCGAGCTCGCGCTCTTCCTGACCCCCGAGCCTGGGGCCGAGG|TACCTTTGACAGGAGCGTGACCCTGCTGGAGGTGTGCGGGAGCTGGCCTGAGGGCTTCGGGCTGCGGCACATGTCCTCCATGGAGCACACGGAGGAGGGCCTCCGGGAGCGACTTGCCGACGCCATGGCCGAGTCACCTAGCCGGGACGTCGTGGGATCCGGAACAG	193	0.00874159	0.822719	0.376297	N	N	3.15848	3.35872	3.15848	0	0	0	N	0.974786	N	Y	258	4630	ENSG00000124243	ENSG00000141376	+	-	20	17	49493714	59470199	coding	coding	BCAS4	BCAS3	49411431	58754814	+	+	0	49411710	59445688	+	-	Y	-	-	N	MCF-7	1	0	1	1
1705	GCGCTTTCTCCAGCCATAAATGCCAATTTTGTAGACATACTGATTCTCTGGCCTCTCTATGCAGATGCCTTCTGTGGCTGTAGTGTACTGCTCACGCACCAT|CTGCTGTACTTCTTGGAGTCCCGGGGCGCAAACAGCCGCTGCATTTCCCTTCATTCCCGACGGGATGACACCACAGTCTTCTCCCCAGAC	3	0.948939	0.565073	0.835062	N	Y	3.67953	3.55873	3.55873	0	0	0	Y	0	N	N	180	0	ENSG00000102683	ENSG00000207157	-	-	13	13	23899304	23726825	coding	upstream	SGCG	RNY3P4	23755091	23726725	+	-	0	23777834	23734785	-	+	N	-	-	N	MCF-7	1	0	1	1
2644	TGTGGTTGTGGACGTACTTGCCAGTGAGGATGGAGGAGCGTGAGGGGCAGCACATGGGTGTGGTCACGAAGGCGTTGATGAAGTGCGCCCCGCCCTGCTCCATGATGCGCCGGGTCTTGTTCATCACCTGCATGGA|ACCGAGCGCCACCTGGCAGGCCCTGCGCAGCTGGGAGTGCTGGGGCCGCTTCACCTCCTTGTCGGCTAGGATCTTCTCCAGGGCCCGGGACACGAACATGCTCTTG	27	0.533522	0.831519	0.482053	N	N	3.53143	3.19334	3.19334	0	0	0	N	0	N	Y	2481	501	ENSG00000196562	ENSG00000124198	-	+	20	20	46415360	47653230	coding	intron	SULF2	ARFGEF2	46285092	47538427	-	+	0	46365686	47538547	+	+	N	-	-	Y	MCF-7	1	0	1	1
2624	CTCGGTTTGCCCTGCGATTGAGCTGCGGGTCGCGGCCGGCGCCGGCCTCTCCAATGGCAAATGTGTGTGGCTGGAGGCGAGCGCGAGGCTTTCGGCAAAGGCAGTCGAGTGTTTGCAGACCGGGGCGAGTCCTG|CGGCTCCGGCTCCTCGGCCATTTCCTCGCGCGGCGGCGGCCGGGACTGAGCTGACACCACTCGGGCCGGCCGGGTTTGAA	34	0.796446	0.870818	0.483999	N	N	3.45873	2.81348	2.81348	0	0	0	N	0	N	N	2481	2401	ENSG00000196562	ENSG00000171940	+	+	20	20	46415360	52226446	utr5p	utr5p	SULF2	ZNF217	46285092	52183604	-	-	0	46415146	52210298	-	-	N	-	-	Y	MCF-7	4	0	2.33333	1
2483	CCTACTAGCTCCGCCCACAGCTGTGTCCGGAAGCAGCAAGCGTGCCTGGGCAGAGACCCCCAGAGTGTAAAGAGGTCCTGGGACAGGCTTTGCACGTTCCACAAGAG|TGTCTCGCTGTGTCGTCTAGACTGGAGTGCAGTGGTGTGATCATGGCTCAACTCCTAGGCTCAAGCGATCCTCCTGCCTCAGCCTCCGGAGTAGCTGCTGGGACTGCAGGAACGTGCCACCATGCCTGGCTCAAACACA	2	0.0876247	0.586236	0.791531	Y	Y	3.6	3.24669	3.24669	0	0.990692	0	Y	0.878997	N	N	169	101	ENSG00000100949	ENSG00000157379	-	+	14	14	24740945	24769039	utr5p	intron	RABGGTA	DHRS1	24734744	24759804	-	-	0	24740516	24767820	+	-	N	-	-	N	MCF-7	1	0.936508	1	1
1348	GTGATGCTGGGACAGTCGTGGAATCTGTGGGTTGAGGCTTCCAAACTTCCTGGGAAGGACGGGACAGAATTGGACGAAAGTTTCAAGGAGTTTGGGAAAAACCGCGAAGTCATGGGGCTCTGTCGGGAA|GGTTAAGGTACCAAAAATGCAACATCCTGAAATAAGGAGGTGTTCAAACAATCCAGGTGGCGTCTTCATTACTTGGGGACCAGATGTGCTGTGACAATTGTGCTCAGTGATTGAAGTGACACCCAGGTCATATATACCCAGGGTGGAGGGGTTCTGGG	8	0.121265	1	0.427726	N	N	3.34984	3.53193	3.34984	0	0	0	N	0	N	N	278	0	ENSG00000163635	ENSG00000230932	+	+	3	1	63989138	106624001	coding	upstream	ATXN7	RP5-947P14.2	63850233	106623379	+	-	0	63898900	106758926	+	-	Y	-	-	N	MCF-7	1	1	1	1
2784	AGCTGCTTTACTCGATAGCTCAGGACCCGATTTGGGGGGATGGTCACTTCCCTTTGGCCCTTGTGTTTATAGCTGAGATGGCCCTGAGAGATCTGGCTCCAAAATTTATATTGCCGGTCGCTTTTCAGGGTTTCCTCCTTTACCGTCTCCAGAGTTTCTGTCACCAGATACAGGTTTTCTCTCGTATTAATTGATCGGAATGAAAAGGGTAGTTCCCTCTTCAGCTTC|AATGCCGGAGGGCGCAATTCCTGGGTCCTGTGACCTTGGTGACCGACGCCCGGGACAAGTCAGAAAGACCCAAGGGCGTGGAAAACGCTCCTCTTACCGATAAACTTGAAGCGACTCATGACTGCG	26	0.273147	0.960084	0.31622	N	N	3.52937	3.63296	3.52937	0	0	0	N	0	N	Y	4765	478	ENSG00000073605	ENSG00000147687	-	+	17	8	38077313	125551699	coding	coding	GSDMB	TATDN1	38060848	125500726	-	-	0	38066177	125551169	+	-	Y	-	-	N	SK-BR-3	1	0.0152672	1	1
7982	AATCCTGTTTTTTTATGTCAGATGTTACATATCTCTGCTTCTTTCCTTCGTCATTCTTTATAATAAATTCTCCTCCTCCTTCAGGCAGATGGCTGTATCAGGTTAACTGGAGCAAATGTCATGGAG|CCTGTGGTTTGGTGAGTCCTCCAGGTAACTGTGATGCGGGGGTCAGCGGGAGAGGCACCCGGAAGCTCCCGGCGTCTGCACCCCGGCAGCGCGAGGAAATGCCCAAAGGTGGGTTCTCAGGCGTGGGAAGCTCGACCCTT	4	0.284553	0.573589	0.676044	N	N	3.61464	3.50997	3.50997	0	0	0	Y	0	N	N	0	1989	ENSG00000253391	ENSG00000164823	+	-	8	8	80432884	90940116	upstream	utr5p	RP11-758H6.1-001	OSGIN2	80432380	90914087	+	+	0	80373786	90914246	+	-	N	-	-	N	SK-BR-3	1	1	1	1
957	TACTTTTTAATGAGAACTTTGAAGGCCGAAGTGGAGAAGGGTTCCATGTGAACAGCAGTT|GAACACGGGTCAGTCGGTCCTGAGAGATGGGCGAGCGCCGTTCCGAAGGGACAGGCAATGGCCTCCCTTGCCCTCAGCGGATCGAAAGGGAGTCGGGTTCAGATCCCCGAATCCGGAGTGGCGGAG	6926	0.316847	0.986115	0.790698	N	N	3.52465	3.52105	3.52105	0	0	0	N	0.718182	N	N	0	48	ENSG00000265725	ENSG00000153823	+	-	6	2	120336403	230136001	downstream	intron	MIR3144	PID1	120336325	229715242	+	-	0.552406	120583493	230045620	+	+	Y	-	-	N	SK-BR-3	1	1	1	1
9560	AGATGTTGGAGGCCGAAGGAATGAGGGTCGTGACCAACTCAGTATACCACTGGAGGCTCTGTGAGCAAACAGCAAACTGTTCTCATGAAAGCAGGATGTTGGCGAACTGACAAACTCTGTCTGCCGCCAGAAGGAATGCTGGGGGCAGTCATGTCCCAGGTCCCGTGCTCCTTGAGGTTATCCACAGGAACATCCAGA|ACCTCCAAGTCCCGCCTTTCGCGCATCGCCTGCTGCTCTCCCACTCAGCGCCACCTCAGTCCCACAAAGGCCGGGCTGGGATCCTGTGGCCTCCG	3	0.0530564	0.463527	0.457784	Y	Y	3.7904	3.21592	3.21592	0	0.989509	0	Y	0.989509	N	N	0	106	ENSG00000267216	ENSG00000182318	+	-	19	19	58826563	58853712	utr3p	upstream	AC010642.1	ZSCAN22	58790332	58838385	+	+	0	58826400	58838187	+	-	N	-	-	N	SK-BR-3	14	0.979167	3.4	1
9821	GGATTTGTTGACATTGTTAAAGTGCTCCTTAATGAAGGTGCAAATATAGAAGATCATAATGAAAATGGACATACTCCCTTAATGGAAGCAGCCAGTGCAGGTCATGTGGAAGTTGCAAGAGTTCTTTTAGATCATGGTGCAGGCATCAACACTCATTCTAATGAATTCAAAGAAAGTGCTCTAACACTTGCTTGCTACAAAG|ACCTTCGCCCTTTGCCTGATGTCGCCATGACAGGCACATGTACCCGGGAGTGCAGTGAGTTTGGCCACTCTGACACATGCTGGATGCCTGGCCAGTCATCTCCCAGCCGCCGGACCAAGAGCAGCGCCCTCAAACTCTCCACCTTCGTGCCTT	8	0.787293	0.359896	0.486946	N	N	3.3981	3.5304	3.3981	0	0	0	N	0	N	Y	2183	855	ENSG00000131503	ENSG00000156453	+	-	5	5	139929163	141258811	coding	coding	ANKHD1	PCDH1	139781399	141232938	+	-	0	139825560	141234001	+	+	N	-	-	Y	SK-BR-3	1	0	1	1
7469	GAAGCAGCAAGCGTGCCTGGGCAGAGACCCCCAGAGTGTAAAGAGGTCCTGGGACAGGCTTTGCACGTTCCACAAG|AGTGTCTCGCTGTGTCGTCTAGACTGGAGTGCAGTGGTGTGATCATGGCTCAACTCCTAGGCTCAAGCGATCCTCCTGCCTCAGCCTCCGGAGTAGCTGCTGGGACTGCAGGAACGTGCCACCATGCCTGGCTCAAACACAAAGTTTTTTCATAAAACTCACTTGG	3	0.40833	0.944342	0.863351	Y	Y	3.62192	3.22948	3.22948	0	0.986896	0	Y	0.986896	N	N	441	346	ENSG00000100949	ENSG00000157379	-	+	14	14	24740945	24769039	utr5p	intron	RABGGTA	DHRS1	24734744	24759804	-	-	0	24740514	24767818	+	-	N	-	-	N	SK-BR-3	1	0.788462	1	1
1445	GCCTGATGTTCAAACACCTGGTACACAAACCATCGGAGGAGAGAGTAAGAGAAATAATTATCAATGCTGTTCGGATAGAACAGGAGTTCCTCACTGAGGCCTTGCCTGTGAAGCTCATTGGGATGAATTGCACTCTAATGAAGCAATACATTGAGTTTGTGGCAGACAGACTTATGCTGGAACTGGGTTTTAGCAA|GGTGCTGGGAGACCGTGAAGTGCAAAGCAGATGGAGTCCAGGCCCTCGGGGAGACAGCACGCCAGTGAGGGAGATGGAGACCAATCACCCACCCAGTGTGCGGGGATGAGAAGCTCGGG	3	0.70213	0.649977	0.570126	Y	Y	3.50426	3.44785	3.44785	0	0.991623	0	Y	0.664929	N	Y	4777	17	ENSG00000171848	ENSG00000163009	+	-	2	2	10271545	10351851	coding	utr5p	RRM2	C2orf48	10262455	10281509	+	+	0	10269281	10281981	+	-	N	-	-	N	SK-BR-3	2	0.821138	1.5	1
2715	GGCGGCCACTTCCGCTTCCGCTGGGGAGGTCCTCCATGCGCAGTCATGAGTCGCTTCAAGTTTATCG|GTATCTGAGGTCCTGATTTCCGGGGAGCTACACATGGAGGACCCAGACAAGCCTCTCCTAAGCAGCCTTTTTAATGCTGCTGGGGTCTTGGTAGAAGCGCGTGCAAAAGCCATTCTGGACTTCCTGGATGCCCTGCTAGAGCTGTCTGAAGAGCAGCAGTTTGTGGCTGAGGCCCTGGAGAAGGGGACCCTTCCTCTGTTGAAGGA	136	0.49088	0.542375	0.546591	N	N	3.64913	3.64553	3.64553	0	0	0	N	0	N	Y	478	4765	ENSG00000147687	ENSG00000073605	+	-	8	17	125551699	38077313	coding	coding	TATDN1	GSDMB	125500726	38060848	-	-	0	125551266	38062238	-	+	Y	-	-	N	SK-BR-3	1	0	1	1
2714	GGCGGCCACTTCCGCTTCCGCTGGGGAGGTCCTCCATGCGCAGTCATGAGTCGCTTCAAGTTTATC|GGAAGCTGAAGAGGGAACTACCCTTTTCATTCCGATCAATTAATACGAGAGAAAACCTGTATCTGGTGACAGAAACTCTGGAGACGGTAAAGGAGGAAACCCTGAAAAGCGACCGGCAATATAAATTTTGGAGCCAGATCTCTCAGGGCCATCTCAGCTATAAACACAAGGGCCAAAGGGAAGTGACCATCCCCCCAAATCGGGTCCTGAGCTATCGAGTAAAGC	490	0.90647	0.6248	0.5863	N	N	3.63656	3.56129	3.56129	0	0	0	N	0	N	Y	478	4765	ENSG00000147687	ENSG00000073605	+	-	8	17	125551699	38077313	coding	coding	TATDN1	GSDMB	125500726	38060848	-	-	0	125551266	38066177	-	+	Y	-	-	N	SK-BR-3	3	0	1.07368	1
2783	GTCCCCTTCTCCAGGGCCTCAGCCACAAACTGCTGCTCTTCAGACAGCTCTAGCAGGGCATCCAGGAAGTCCAGAATGGCTTTTGCACGCGCTTCTACCAAGACCCCAGCAGCATTAAAAAGGCTGCTTAGGAGAGGCTTGTCTGGGTCCTCCATGTGTAGCTCCCCGGAAATCAGGACCTCAGA|TACAATGCCGGAGGGCGCAATTCCTGGGTCCTGTGACCTTGGTGACCGACGCCCGGGACAAGTCAGAAAGACCCAAGGGCGTGGAAAACGCTCCTCTTACCGATAAACTTGAAGCGACTCATGACTGCGCATGGA	8	0.102277	0.359896	0.486946	N	N	3.5849	3.7768	3.5849	0	0	0	N	0	N	Y	4765	478	ENSG00000073605	ENSG00000147687	-	+	17	8	38077313	125551699	coding	intron	GSDMB	TATDN1	38060848	125500726	-	-	0	38062238	125551169	+	-	Y	-	-	N	SK-BR-3	1	0	1	1
2795	AGGCGAGCGGGGGCGCGGGTGGCGCGGCGGGACGCGAGCGGCGAGCCGGAGCGCGGAGCCCGGCTCCCGCACCATGGAGGAGGACGACAGCTACGT|CCAATATCAGATGGAAATGATGCGGAGCCTTCGCCATGTAAACATTGATCATCTTCACGTGGGCTGGTATCAGTCCACATACTATGGCTCATTCGTTACCCGGGCACTCCTGGACTCTCAGTTTAGTTACCAGCATGCCATTGAAGAATCTGTCGTTCTCATTTATGATCCCATAAAAACTGCCCAAGGATCTCTCTCACTAAAG	4	0.158346	0.24863	0.229019	N	N	3.48846	3.66848	3.48846	0	0	0	N	0	N	Y	552	11168	ENSG00000108669	ENSG00000147677	+	-	17	8	76778379	117779164	coding	coding	CYTH1	EIF3H	76670130	117654369	-	-	0	76778284	117671219	-	+	Y	-	-	N	SK-BR-3	1	0	1	1
5624	TTTCCGGTGACCAACACTGGTGAGGATGGCTTCCAAGGAACTGCGCCTGTTGATGCCTTCCCTCCCAATGGTTATGGCTTATACAACATAGTGGGGAACGCATGGGAATGGACTTCAGACTGGTGGACTGTTCATCATTCTGTTGAAGAAACGCTTAACCCAAAAGGTCCCCCTTCTGGGAAAGACCGAGTGAAGAAAGGTGGATCCTACATGTGCCATAG|GGCAGAGGCAAGGCTGGCAGCAAAACGGGCTGCCCGGGCAGAAGCAAGAGATATACGCATGAGAGAACTGGAACGACAACAAAAAGAGTTGGATGAAAAATCTGACAAACAGTATGCTGAAAATTATACAAGACCTTCATCTCGAAATTCTGCCTCAGCAACAAC	11	0.366665	0.246557	0.42594	N	N	3.65658	2.95166	2.95166	0	0	0	N	0	Y	Y	475	543	ENSG00000144455	ENSG00000093167	+	-	3	3	4508965	37225180	coding	coding	SUMF1	LRRFIP2	3742498	37094117	-	-	0	4418014	37170640	-	+	N	-	-	N	SK-BR-3	1	0	1	1
2722	GAGGCGAGCGGGGGCGCGGGTGGCGCGGCGGGACGCGAGCGGCGAGCCGGAGCGCGGAGCCCGGCTCCCGCACCATGGAGGAGGACGACAGCTACG|ATCATTCCATCGGAAAGAGGTCGAAAATGTACAGTAGGCATGCACAAAGGATACCGCCTGGAAAGAAGATGGCGTCCCGCAAGGAAGGTACCGGCTCTACTGCCACCTCTTCCAGCTCCACCGCCGGCGCAGCAGGGAAAGGCAAAGGCAAAGGCGGCTCGGGAGATTCAGCCGTGAAGCAAGTGCAGATAGATGGCCTTGTGGTATTAAAGATAATCAAACATTATCAAGAAG	21	0.148849	0.610586	0.64882	N	N	3.39591	3.6036	3.39591	0	0	0	N	0	N	Y	552	11168	ENSG00000108669	ENSG00000147677	+	-	17	8	76778379	117779164	coding	utr5p	CYTH1	EIF3H	76670130	117654369	-	-	0	76778284	117768258	-	+	Y	-	-	N	SK-BR-3	1	0	1	1
5281	AGACGCGGGGGGAGGCGGCGGCGGCGGCGATGCGGGGCTGCTGGAGGCGGAGAGGCACGGAGGAGCCGCTGGGGCTGCCGCCACGGCCGCCCGG|AGATTTGTAAGACTCCAGGGCCTCCCAGCCGTGAATAATCTGATGGTTCCTGAAATGACTGGGGAAGCAGACGCTTCGTATGGCAGTTGAAGAGTGTGTGTCTATGTGCATTTAAAACCTTCTTTCTGTACTTACACATTCACACGGGAAGACAGGCTCATTC	1	0.554195	0.662677	0.744793	Y	Y	2.99822	3.6732	2.99822	0	0.989403	0	Y	0	N	N	0	0	ENSG00000188451	ENSG00000236537	-	-	6	6	158663829	158733390	downstream	intron	SRP72P2	RP11-732M18.3	158658368	158703295	-	+	0	158653333	158733081	+	-	N	-	-	N	SK-BR-3	1	0.264368	1	1
6867	GGGCCGCCTGGAGGCGGAGCTGCGGAGCATGCAGGATGTGGTGGAGGACTTCAAGAATAAGTACGAAGATGAAATTAACCACCGCACAGCTGCTGAGAATGAGTTTGTGGTGCTGAA|GAAGGATGTGGATGAAGCTTACATGAACAAGGTAGAGCTGGAGTCTCGCCTGGAAGGGCTGACCGACGAGATCAACTTCCTCAGGCAGCTATATGAAGA	2	0.427629	0.962922	0.969776	N	N	3.52357	3.53569	3.52357	25	0.266024	0.185589	N	0.25597	N	Y	34486	65038	ENSG00000135480	ENSG00000170421	+	-	12	12	52645970	53343738	coding	coding	KRT7	KRT8	52626304	53290971	+	-	0.607876	52631353	53294467	+	+	N	-	-	Y	SK-BR-3	19	0	11.2	3
8104	AGCAGAAAATCAGAAGCTGGATTTCAGTACTGGAAACTTCAATGTGTTAGCTGTTAGAATCGCTGTTCTGGCATCCATTTGCGTTACTCAGGCATTTATGATGTGGAAGTTCATTAATTTTCAGCTTCGAAGGTGGAGGGAACATTCTGCTTTTCAGGCACCAGCTGTGAAGAAGAAACCAACAGTAACTAAAGGCAGATCTTCTAAAAAAGG|AACAGGCCTCCAGAGAACATATTACTGCTTTGATATTACAAAGGGAAAAACAGCTATGGCGTCTCTGAAAAGCACAACGTGCTAGGACTGGAATGACTTTAAAACCACACATAAATTTCTGAGAGATTTTTGCCGTAAGGTACCATCCACCTTACTGTAAACCACATCCTAAAATTGTCTGCAGT…	20	0.209678	0.669927	0.242664	N	N	3.30022	3.63656	3.30022	0	0	0	N	0.0167586	N	N	2719	251	ENSG00000067167	ENSG00000255940	+	+	8	8	71520622	86758745	coding	upstream	TRAM1	REXO1L2P	71485677	86756718	-	-	0	71495404	86791791	-	-	N	-	-	Y	SK-BR-3	15	0	14.5	14
9589	AAGTCAGTGAGACCAAGAACCCACCAATTCCGGATACATTTTGGTGACCCAGATGGGACTATTACCTATCGCCAAGCGGTGAGACCACTGCCTATCGCTGAGCGGTGAGACTATCACCTATCGCCAAGCA|GTCAACGGCAGGGGTCTAAGGAGTGACTGCCCAACGTGAGGCTTCAAGATGAGCCAATTACCAATTATGCACGGCGTTTCTCCTTCTCTTCCTTCATTCCCATAGAGAATCCCATTCCTATCTCCTTCGCCAGCCCAAGGCAATGGGCCTCTCCCAGCAACTGGGTGGGCAAGTTTTACCTGCTGGATAGTG	20	0.772526	0.765419	0.55779	Y	Y	3.79722	3.58424	3.58424	323	0.992332	0	Y	0	N	N	719	3508	ENSG00000104823	ENSG00000104824	-	+	19	19	39322497	39342979	intron	intron	ECH1	HNRNPL	39306068	39327029	-	-	0	39314037	39327516	+	-	N	-	-	N	SK-BR-3	14	0.411765	3.36364	1
2535	TTTCTTCTACCTGTTCTTCCTGAAGCAATAAAATCTGCATATGTAGTTTCCACATCAGTCATTGCTACCAAATATCCACATAGCAGGGACTGATTGGAAACCTTCTTGTCTTTAATTCATTGACTATACTAGATCTCTTTTTTCTTGGAGATGACCTTCAGATTTCTATCAGAAATCACTTCTTTGGGGAAACCAGGGCTTCTCAGAAAGTCAGGAAA|CTGCTCAGGTGTGTGCTGGCAGGGGGCCGATGGGGTTCCCAGGAGAACCGGGGAAGCCCTCTCAGCTCGATTCAGGATTCCCCCCTGCTTCTGGGTTAGGCT	10	0.503205	0.926053	0.974262	N	N	3.16407	3.21063	3.16407	0	0	0	N	0	N	Y	245	1740	ENSG00000171033	ENSG00000131759	-	+	8	17	79517502	38513094	utr5p	utr5p	PKIA	RARA	79428374	38465444	+	+	0	79485046	38465538	-	+	Y	-	-	N	SK-BR-3	1	0	1	1
4868	AAGACTGATTTTTTTTTTTCGTCGCTCTCGGGATCGCTCTTCTGCCTTTATTTTATTGTTTTGGACATTTTTGAGCGCCGTGGCTTGAACGGTGCTTTTTGTTCATTCCTGGGTTTTAATATTATTTTCCTTCTTCATCCCTCTCTGGCCACTATGGAATTCTAATTTGAACCATGTTTGGATTGAAGCCGCCTCTGTATTACTTACCAGG|GTCCTCACTGAGCAGCGAGTCGTCCCCCGTGTCCTCTCCGGCCACCAACCACAGCTCCCCCGCCAGCACACCCAAGCGCGTGCCCATGGGCCCTATCATCGTCCCCCCTGGGGGCCACAGCGTGCCCAGCACCCCCCCC	13	0.150788	0.591692	0.865726	Y	Y	3.80976	3.1778	3.1778	5	0.992826	0	Y	0.992826	N	N	0	4501	ENSG00000260417	ENSG00000131149	+	-	16	16	85629326	85709810	upstream	coding	CTD-2542L18.1	KIAA0182	85625872	85645015	+	+	0	85589970	85682159	+	-	N	-	-	N	SK-BR-3	1	0	1	1
7952	GAGATCTTGGGCACCGAGAGGGACTACGTGGGCACCTTGCGCTTCTTGCAGTCGGCATTCCTGCATCGCATCCGGCAGAACGTGGCCGACTCAGTGGAGAAGGGCCTCACGGAGGAGAATGTCAAGG|CATCCAGGGCATTGTGGATGCCTACCGCCAAGCCCTGCCCCAAGTTCGCCTCTATGGCCCTACCAACTTTGCACCCATCATCAACCATGTGGCCAGGTTTGCAGCCCAGGCTGCACATCAGGGGACTGCCT	3	0.55158	0.834103	0.375224	N	N	3.48593	3.49744	3.48593	0	0	0	Y	0	N	Y	5637	1272	ENSG00000124126	ENSG00000214078	+	-	20	20	47444420	34252878	coding	coding	PREX1	CPNE1	47240790	34213953	-	-	0	47364346	34215335	-	+	N	-	-	N	SK-BR-3	1	0	1	1
5925	GAGGTGGCCCAGCCATGCCAGACGGGACCGTCTGGGGCGGTGGCTGCATGACTGAACCCTTGCACAAGTCGATGCTGCTTACAGAAGGAAGCAGGATATAGCTGTTCCTTAATTGGAGCTG|CACACCTGCCTGGCAAGGGCAGGGAAGAGCCGCGGCCTTCCTCTGCTGCTCCTTCCAGAGGGCAGGCGCCGTGGTGGGGGTGCCCGCCCGATGGCATCGCGGGAGGCTGAGCTCCCAGCAGCGGCTGAGGTCCTCCCTGGGTGGGAGCCACCCTTGTCCCCAGCTGGGCCGGCGGCTGGTGAGGGAGGG	2	0.216343	0.402726	0.610886	Y	Y	3.65594	3.41783	3.41783	0	0	0	Y	0	N	N	3480	18	ENSG00000148396	ENSG00000196366	-	-	9	9	139372141	139380518	utr5p	coding	SEC16A	C9orf163	139334549	139377947	-	+	0	139372139	139378921	+	-	N	-	-	N	SK-BR-3	1	0	1	1
7949	GCTTATTGGAGCTCTTAAAATCCCAGATTTGTGATAATGCCGCACTCTATGCACAAAAGTACGATGAAGAATTCCAGCGATACCTGCCTCGTTTTGTTACAGCCATCTGGAATTTACTAGTTACAACGGGTCAAGAGGTTAAATATGATTT|GGAACAAGATGTGGCTGTGGCAAGCGGCCAGCCATCCCCGGTGCCGAGGGACCTGGGAGAAGCTAGGGCAGCTCCGGCATTGTTCCTGCCCTGTGGTCCACAGCCTCGTCTTCATCTAGCGTCTGCACCCCCTAACCGTCTTTCCAAAGCCTCGGGGATGGCAGGGAAACTGCAGGGCTTGGGATCCCGCAGAACCAAAGAGT	22	0.0908188	0.814922	0.568684	N	N	3.39384	3.58271	3.39384	0	0	0	Y	0	N	N	4839	0	ENSG00000124207	ENSG00000260124	+	+	20	20	47713489	47984296	coding	downstream	CSE1L	RP4-791K14.2	47662849	47980423	+	-	0	47688989	47956856	+	-	N	-	-	N	SK-BR-3	1	0	1	1
9431	GGTGGAGCTGTCCCAGGTGCAGATCTTGGTGGTAGTAGCAAATATTCAAATGAGAACTTTGAAGGCCGAAGTGGAGAAGGGTTCCAGT|GTGAAACAGCAGTTGAACACGGGTCAGTCGGTCCTGAGAGATGGGCGAGCGCCGTTCCGAAGGGACAGGCAATGGCCTCCCTTGCCCTCAGCGGATCGAAAGGGAGTCGGGTTCAGATCCCCGAATCCGGAGTGGCGGAGATGGGCGTAG	8396	0.933504	0.586541	0.539367	N	N	3.45298	3.48913	3.45298	0	0.298402	0	N	0.79631	N	N	0	48	ENSG00000201966	ENSG00000153823	+	-	19	2	24187309	230136001	downstream	intron	RNA5-8SP4	PID1	24187160	229715242	-	-	0.490776	24184077	230045634	-	+	Y	-	-	N	SK-BR-3	4	1	1.10082	1
2142	TATCAGGGGGCCGGGGAGTCCCAGGAGGGGTCCCAGGGGCTGGGCAAAGGTCTTCCGGAGAGCTGCTAAGATGAGGTGGAGACAGATCCAGCTCCATGGCGTCTGAGCAAGAGAGGGGCTTAACGGAACCAGTTGTGTGCCCTTGT|CCTGGAGCTGGCCAGTGCTGTGAAGGAGCAGTATCCGGGCATCGAGATCGAGTCGCGCCTCGGGGGCACAGGTGAGGCTCGCAGAACACCTGCTGGGTCAGTCTGTGCTCTGAATCCCAGCTCTCCCGCTTTCTAGTTCTGACATTGGCTGCTTTATGTAAAGTGCCCGCAGTGCCTGGCACATGGTAAAATGTCCGGCCAACATGAGTTCCCTTCCATAGGTC	16	0.332808	0.923585	0.380917	Y	Y	3.58424	3.51274	3.51274	0	0	0	Y	0	N	N	4477	4502	ENSG00000141738	ENSG00000141741	-	-	17	17	37903544	37887040	coding	coding	GRB7	MIEN1	37894180	37884749	+	-	0	37898506	37886517	-	+	N	-	-	N	SK-BR-3	1	0.153153	1	1
69	GATGTGAGGAGCGCCTCTGCCCGGCCGCGACCCCGTCTGGGAGGTGAGGAGCGTCTCTGCCCGGCCGCCCCGTCTAAGAAGTGAGGAGACCCTCTGCCTGGCAACCACCCCGTCTGAGAAGTGAGGAGCCCCTCCGCCCGGCAGCTGCCCCGTCTGAGAA|TGTAAAGAACTGGCCAAGTCCAAGGCAGAAGTGGCCTGCATCGCAGTGTACGAAACAGACGTGTTTGTCGTCGGAACCGAGAGAGGATGCGCTTTTGTTAATGCCAGGACGGATTTTCAGAAAGATTTTGCAAAATACTGTAGGCGTTTTAATTTTATCCTTTGTATTCCCAATCTCAAAAGGATCGCA	6	0.83874	0.438009	0.516558	N	Y	3.2536	3.4708	3.2536	2	0.975071	0	N	0.975071	N	N	73	3	ENSG00000197847	ENSG00000214544	+	-	11	7	65010228	72694143	intron	intron	SLC22A20	GTF2IRD2P1	64981311	72656902	+	-	0	65006911	72694143	+	+	Y	-	-	N	SK-BR-3	42	0.990099	14.9667	3
6799	TACAGTCTCTGGTTCTTGTTTAACAGGAACTGCTGCTTCGGTCTCCAAACCTAGTTCTAATGCACTAAGTGGCACTGACTGCTGAACTGACGGGGTAGGCATTGGAGTTGCAAGCCCTGCATCTCCACCATCAATATCAAAGAGGTCATTCGGACTAATTCCACTCTCACTCAAAGCAGCAAGCAGTAAATCTTGCCCTGGCTCCACCAT|TTTCCCCGCGGGACCCGGCGCCAGCACAGCTCCTCCCGGGAGGTGTGAGTTTGAAGGACCAGAGGCGACTGGAGCGGAGGCGGCGGTGGCGGCGGCAGCAGCGGCGTCCTGCTCTGCCTACCTCCCCGCCGCCATCTTGACGCCCCTCCCCCAGC	11	0.0462044	1	0.6316	Y	Y	3.38809	2.9596	2.9596	366	0.993566	0	Y	0.980698	N	N	1203	0	ENSG00000139697	ENSG00000256092	-	-	12	12	123834988	123850660	coding	upstream	SBNO1	RP13-942N8.1	123773656	123849500	-	+	0	123834988	123849248	+	-	N	-	-	N	SK-BR-3	1	0.211538	1	1
2141	AGGAGCCCCAGCAGGAGTAGCAGGACACCCGTTCCGAAGTCTGGCTCCGTCTAGGAACCCCCAGATTCCTGGATTTTATTTCAGATCCACTCCCGCTTCTCTACAGGTGGTAGGAGGGTGTCCCGACTTCGGACAGAGAAGTCAGAGGCGGGGGGGAGC|CCTGGAGCTGGCCAGTGCTGTGAAGGAGCAGTATCCGGGCATCGAGATCGAGTCGCGCCTCGGGGGCACAGGTGAGGCTCGCAGAACACCTGCTGGGTCAGTCTGTGCTCTGAATCCCAGCTCTCCCGCTTTCTAGTTCTGACATTGGCTGCTTTATGTAAAGTGCCCGCAGTGCC	2	0.21396	0.457005	0.680601	Y	Y	3.20128	3.51274	3.20128	0	0	0	Y	0	N	N	4477	4502	ENSG00000141738	ENSG00000141741	-	-	17	17	37903544	37887040	utr5p	coding	GRB7	MIEN1	37894180	37884749	+	-	0	37894224	37886517	-	+	N	-	-	N	SK-BR-3	1	0.12069	1	1
2963	TTCATCATATTCCACATCAAACATCTCCTTCAATTTTCTCTTCTTATCCAAATGCTTTTTCTTGGCACTTTCTTCTTCGTCAGGGTCAATTTCTTCCTTGTTTCTCTACATCTTCATTCTGAGTATCGGGGCCCGATTTTCCCTTGTGCACGTCCCCTGTTTCCAAGTCTTCAAAGTCACCGTAGAGCTCCT|CCTTTCACAGCTGGGGAGTGGAGTCTGGGCCGGCGCCTCGCTGTGCCGCGCTGTGCGCCTCTCCGCGCCTGCGCCGCCGCTGTGCCCCTCTCCGCGC	1	0.91809	0.244726	0.210566	Y	Y	3.34359	3.40745	3.34359	0	0.989726	0	Y	0.979453	N	N	68	0	ENSG00000236850	ENSG00000234630	-	+	22	22	22677203	22649159	intron	downstream	LL22NC03-80A10.6	LL22NC03-2H8.4	22657589	22648098	+	+	0	22657589	22652576	-	+	N	-	-	N	SK-BR-3	6	0.784091	3.8	1
9561	GGAGATGTTGGAGGCCGAAGGAATGAGGGTCGTGACCAACTCAGTATACCACTGGAGGCTCTGTGAGCAAACAGCAAACTGTTCTCATGAAAGCAGGATGTTGGCGAACTGACAAACTCTGTCTGCCGCCAGAAGGAATGCTGGGGGCAGTCATGTCCCAGGTCCCGTGCTCCTTGAGGTTATCCACAGGAACATCCAGA|ACCTCCATAAAGGCAGGCCATGCTTATCATCATTGCAGTATCCAATCTGCAGTGGTGCTGGCTGCCTGTTGTGGGTGCTCAGTATTTATCTG	2	0.0165725	0.675668	0.286631	Y	Y	3.7904	3.55657	3.55657	0	0.989168	0	Y	0.978335	N	N	0	106	ENSG00000267216	ENSG00000182318	+	-	19	19	58826563	58853712	utr3p	upstream	AC010642.1	ZSCAN22	58790332	58838385	+	+	0	58826400	58836639	+	-	N	-	-	N	SK-BR-3	9	1	3.77778	1
2720	GAGCGGGGGCGCGGGTGGCGCGGCGGGACGCGAGCGGCGAGCCGGAGCGCGGAGCCCGGCTCCCGCACCATGGAGGAGGACGACAGCTACG|GTGGTATTAAAGATAATCAAACATTATCAAGAAGAAGGACAAGGAACTGAAGTTGTTCAAGGAGTGCTTTTGGGTCTGGTTGTAGAAGATCGGCTTGAAATTACCAACTGCTTTCCTTTCCCTCAGCACACAGAGGATGATGCTGACTTTGATGAAGTCCAATATCAGATGGAAATGATGCG	3	0.623403	1	0.485904	N	N	3.39591	3.32527	3.32527	0	0	0	N	0	N	Y	552	11168	ENSG00000108669	ENSG00000147677	+	-	17	8	76778379	117779164	coding	coding	CYTH1	EIF3H	76670130	117654369	-	-	0	76778284	117738411	-	+	Y	-	-	N	SK-BR-3	1	0	1	1
2716	CACTTCCGCTTCCGCTGGGGAGGTCCTCCATGCGCAGTCATGAGTCGCTTCAAGTTTATC|GGAAAGTCTTTGGGTTCGGAGGATTCCAGAAACATGAAGGAGAAGTTGGAGGACATGGAGAGTGTCCTCAAGGACCTGACAGAGGAGAAGAGAAAAGATGTGCTAAACTCCCTCGCTAAGTGCCTCGGCAAGGAGGATATTCGGCAGGATCTAGAGCAAAGAGTATCTGAGGTCCTGATTTCCGGGGAGC	53	0.892033	0.642435	0.693228	N	N	3.63656	3.37193	3.37193	0	0	0	N	0	N	Y	478	4765	ENSG00000147687	ENSG00000073605	+	-	8	17	125551699	38077313	coding	coding	TATDN1	GSDMB	125500726	38060848	-	-	0	125551266	38062524	-	+	Y	-	-	N	SK-BR-3	2	0	1.06667	1
4867	CTTTATTTTATTGTTTTGGACATTTTTGAGCGCCGTGGCTTGAACGGTGCTTTTTGTTCATTCCTGGGTTTTAATATTATTTTCCTTCTTCATCCCTCTCTGGCCACTATGGAATTCTAATTTGAACCATGTTTGGATTGAAGCCGCCTCTGTATTACTTACCAGG|CATGAGCCATGAGCCCAAGTCCCCTTCGCTAGGGATGCTTTCCACCGCGACCAGGACCACCGCCACCGTCAACCCCCTCACCCCCTCGCCGCTCAATGGCGCCCTGGTGCCCAGCGGCAGCCCCGCCACCAGCAGCGCGCTGTCGGCCCAGGCCGCGCCATCCTCCAGCTTTGCCGCCGCGCTGCGCAAGCTCG	10	0.550059	0.248707	0.414343	Y	Y	3.80976	3.55128	3.55128	0	0.993993	0	Y	0	N	N	0	4501	ENSG00000260417	ENSG00000131149	+	-	16	16	85629326	85709810	upstream	coding	CTD-2542L18.1	KIAA0182	85625872	85645015	+	+	0	85589970	85667521	+	-	N	-	-	N	SK-BR-3	1	0	1	1
63	GTTAAGAATTGAAATACTGAATAAAAAAGGGGAAGCAATGCAAAAGCTTCCAGGAACAAGCCATGGAGGGTCAAAGAAACTCCTGGTTGAGCTCAAAGTTATTTTACATT|ACCAAATTCCAGACTCTGCTATGACATAAAAACCCCGAGGAAAACCAGAATAAGTGAATCGAGAAAAAAAAAATGATGGACAGAATGCCTAGAATTGTCGACAAC	12	0.750694	0.499992	0.390049	N	N	3.52833	3.51832	3.51832	0	0	0	N	0	N	N	577	0	ENSG00000101596	ENSG00000235547	+	-	18	11	2805015	92069662	coding	downstream	SMCHD1	NDUFB11P1	2655737	92069038	+	-	0	2707918	91996466	+	+	Y	-	-	N	KPL-4	1	0	1	1
1125	TGGGTGGAGCTGTCCCAGGTGCAGATCTTGGTGGTAGTAGCAAATATTCAAATGAGAACTTTGAAGGCCGAAGTGGAGAAGGGTTCCAGT|GTGAAACAGCAGTTGAACACGGGTCAGTCGGTCCTGAGAGATGGGCGAGCGCCGTTCCGAAGGGACAGGCAATGGCCTCCCTTGCCCTCAGCGGATCGAAAGGGAGTCGGGTTCAGATCCCCGAATCCGGAGTGGCGGAGATGGGCGTAG	4841	0.33758	0.631497	0.50051	N	N	3.45298	3.48913	3.45298	0	0.29184	0	N	0.789765	N	N	0	14	ENSG00000201966	ENSG00000153823	+	-	19	2	24187309	230136001	downstream	intron	RNA5-8SP4	PID1	24187160	229715242	-	-	0.502075	24184077	230045634	-	+	Y	-	-	N	KPL-4	3	1	1.20248	1
779	GTTGCTGCCATGGTAATCCTGCTCAGTAGGAGAGGAACCCCAGGTTCAGACATTTGGTGTATGTCC|TTGGCTGAGGAGCCAATGGGGCGAAGCTACCATCTGTGGGATTATGACTGAACGCCTCTTAAGTCAGAATCCCGCCCAGGCGGAACGATACGGCAGCCCCGCGGCGCCTCGGTTGGCCTCGGT	1176	0.423869	0.773688	0.677428	N	N	3.47912	3.64297	3.47912	104	0.562919	0	N	0.879426	N	N	1	0	ENSG00000224905	ENSG00000239776	-	-	21	12	15516789	127650672	intron	upstream	AP001347.6	AC079949.1	15399742	127650616	+	-	0.562919	15457373	127650987	-	+	Y	-	-	N	KPL-4	5	1	1.33594	1
1311	CCAACATCCAGCTCCACGGGCCTCCCAGAGTGAAGGCTGTGAAGTCGTCAGAACACATCAACGAGGGGGAGACGGCCATGCTGGTCTGCAAGTCAGAGTCCGTGCCACCTGTCACTGACTGGGCCTGGTACAAGATCACTGACTCTGAGGACAAGG|ATGAGTTCCACCCGTTCATCGAGGCACTGCTGCCTCACGTCCGCGCTTTCTCCTACACCTGGTTCAACCTGCAGGCGCGGAAGCGCAAGTACTTCAAGAAGCATGAAAAGCGGATGTCGAAGGACGAGGAGCGGGCGGTGAAGGACGAGC	20	0.558886	0.520061	0.414842	N	N	3.50017	3.68105	3.50017	0	0	0	Y	0	N	Y	1377	1139	ENSG00000172270	ENSG00000008441	+	-	19	19	583493	13209610	coding	coding	BSG	NFIX	571297	13106422	+	+	0	580782	13135835	+	-	N	-	-	N	KPL-4	2	0	1.54545	1
505	TCCTTCTGACCTTTTGGGTTTTAAGCAGGAGGTGTCAGAAAAGTTACCACAGGGATAACTGGCTTGTGGCGGCCAAGCGTTCATAGCGACGTCGCTTTTTGATCCTTCGATGTCGGCTCTTCCTATCATTGTGAAGCAGAATTCACCAAGCGTTGGATTGTTCACCCACTAATAGGGAACGTGAGCTGG|GATTTAGATCGTAGTGAGACAGGTTAGTTTTACCCTCCGTGATGTGTGTTGTTGCAA	1477	0.848647	0.624666	0.811915	N	N	3.78937	3.41167	3.41167	0	0.423397	0	N	0.860217	N	N	0	0	ENSG00000162669	ENSG00000230803	+	-	1	2	91870426	133051950	intron	downstream	HFM1	AC097532.2	91726323	133043368	-	-	0.423397	91852783	133036705	-	+	Y	-	-	N	KPL-4	2	1	1.09677	1
429	TGAAGGCCAAAGTGGAGAAGGATTCCATGTGAAAAGCAGTTGAACAT|GGGTCAGTCGGTCCTGAGAGATGGGCGAGCGCCGTTCCGAAGGGACAGGCAATGGCCTCCCTTGCCCTCAGCGGATCGAAAGGGAGTCGGGTTCAGATCCCCGAATCCGGAGTGGCGGAGA	3212	0.704151	0.452089	0.804956	N	N	3.36465	3.38656	3.36465	0	0.428931	0	N	0.830794	N	N	0	14	ENSG00000235979	ENSG00000153823	-	-	17	2	19364305	230136001	intron	intron	AC004448.5	PID1	19342456	229715242	-	-	0.555835	19355701	230045614	+	+	Y	-	-	N	KPL-4	2	1	1.13333	1
771	GCCGGTGGGGAGGCATGCCGCCGCTCCTGGCGCCCCTGCTCTGCCTGGCGCTGCTGCCCGCGCTCGCCGCACGAGGCCCGCGATGCTCCCAGCCCGGTGAGACCTGCCTGAATGGCGGGAAGTGTGAAGCGGCCAATGGCACGGAGGCCTGCGT|TTCTTCAGTGCCCTACTCCACAGCCAAAACACCTCACCCAGTGTTGACCCCAGTGGCTGCTAACCAAGCCAAGCAGGGGTCTCTAATAAATTCCCTTAAGCCATCTGGGCCTACACCAGCATCCGG	7	0.160026	0.680515	0.333588	N	N	3.45401	3.1642	3.1642	0	0	0	N	0	N	Y	119	1166	ENSG00000148400	ENSG00000126883	+	-	9	9	139440314	134110057	coding	coding	NOTCH1	NUP214	139388896	134000948	-	+	0	139438476	134062676	-	-	N	-	-	Y	KPL-4	1	0	1	1
708	AGGGCCCATGGGCACGCGCTTGGGTGTGCTGGCGGGGGAGCTGTGGTTGGTGGCCGGAGAGGACACGGGGGACGACTCGCTGCTCAGTGAGGACCCT|GGTAAGTAATACAGAGGCGGCTTCAATCCAAACATGGTTCAAATTAGAATTCCATAGTGGCCAGAGAGGGATGAAGAAGGAAAATAATATTAAAACCCAGGAATGAACAAAAAGCACCGTTCAAGCCACGGCGCTCAAAAATGTCCAAAAC	2	0.756353	0.650556	0.840871	Y	Y	3.24103	3.77105	3.24103	0	0.989732	0	Y	0.989732	N	N	691	0	ENSG00000131149	ENSG00000260417	-	+	16	16	85709810	85629326	coding	upstream	KIAA0182	CTD-2542L18.1	85645015	85625872	+	+	0	85667737	85589967	-	+	N	-	-	N	KPL-4	1	0	1	1
373	CCACAGGTGCAGATCTTGGTGGTAGTAGCAAATTTTCAAATGAGAACTTTGAAGGCCGAAGTGGAGAAGGGTTCCATGTGAACAGCAGTTGAACAT|GGGTCAGTCGGTCCTGAGAGATGGGCGAGCGCCGTTCCGAAGGGACAGGCAATGGCCTCCCTTGCCCTCAGCGGATCGAAAGGGAGTCGGGTTCAGATCCCCGAATCCGGAGTGGCGGAGATGGGCGTAG	5806	0.90913	0.705575	0.872157	N	N	3.52887	3.38656	3.38656	0	0.512573	0	N	0.86518	Y	N	0	14	ENSG00000230803	ENSG00000153823	+	-	2	2	133051950	230136001	downstream	intron	AC097532.2	PID1	133043368	229715242	-	-	0.668135	133038631	230045614	-	+	N	-	-	N	KPL-4	10	1	1.98865	1
446	GACGTGGCGACCCGCTGAATTTAAGCATATTTGTCAGCGGAGGAAAAGAAACTAACCAGGATTCCCTCAGTAATGGCGAGTGAACAGGGAAGAGCCCAGCGCCGAATCCCCGCCCCGCGGTGGGGCGCGG|GAAATGTGGCGTACGGAAGACCCACTCCCCAGCGCCACTCATGGGGGGCCCAAGTCCTTCTGATCGAGGTGGGAAATGTGGCGT	13679	0.901145	0.692643	0.979362	N	N	2.95952	3.62192	2.95952	0	0	0	N	0.715615	N	N	0	0	ENSG00000141161	ENSG00000199652	-	-	17	8	33516364	136754738	intron	upstream	UNC45B	U1	33474836	136754586	+	-	0.466777	33478131	136786084	-	+	Y	-	-	N	KPL-4	2	1	1.11111	1
1331	TATATGAAGTGTATTAGTTATAGACAAAACTAGTCTGTCGCTGTAGAAGTCAAAGTAGTGATTATCTCTGCTGCAGAAATGTAAAAGG|TCAGAAGGCAGCTTCCCCAGGTCACTACCCGCCAGGAAGCACCCAGCGACCCACGCACCACTCACTTTGTCGCCCCTCCGCTGCCCTCGTCGTTGTCGGAAGATGACGATGTAGAAGAGCCAGGGAAGTAGGCGGAATCCACGTGGTTGGGGCTGCCGCTCTGGGCCGG	26	0.922291	0.476525	0.341028	N	N	3.41679	3.45976	3.41679	0	0	0	N	0	N	N	1	57	ENSG00000249335	ENSG00000204352	-	+	5	9	68257985	96108696	intron	intron	CTC-340D7.1	C9orf129	68128412	96080481	-	-	0	68167435	96097591	+	-	Y	-	-	N	KPL-4	2	1	1.97059	1
852	GGGGTAGGCATTGGAGTTGCAAGCCCTGCATCTCCACCATCAATATCAAAGAGGTCATTCGGACTAATTCCACTCTCACTCAAAGCAGCAAGCAGTAAATCTTGCCCTGGCTCCACCAT|TTTCCCCGCGGGACCCGGCGCCAGCACAGCTCCTCCCGGGAGGTGTGAGTTTGAAGGACCAGAGGCGACTGGAGCGGAGGCGGCGGTGGCGGCGGCAGCAGCGGCGTCCTGCTCTGCCTACCTCCC	6	0.339164	0.98442	0.805492	Y	Y	3.38809	2.9596	2.9596	246	0.991631	0	Y	0.991631	N	N	579	0	ENSG00000139697	ENSG00000256092	-	-	12	12	123834988	123850660	coding	upstream	SBNO1	RP13-942N8.1	123773656	123849500	-	+	0	123834988	123849248	+	-	N	-	-	N	KPL-4	1	0.294643	1	1
[truncated: 15 more columns]

## Sheet: deFuse - ENCODE
cluster_id	splitr_sequence	splitr_count	splitr_span_pvalue	splitr_pos_pvalue	splitr_min_pvalue	adjacent	altsplice	break_adj_entropy1	break_adj_entropy2	break_adj_entropy_min	breakpoint_homology	breakseqs_estislands_percident	cdna_breakseqs_percident	deletion	est_breakseqs_percident	eversion	exonboundaries	expression1	expression2	gene1	gene2	gene_align_strand1	gene_align_strand2	gene_chromosome1	gene_chromosome2	gene_end1	gene_end2	gene_location1	gene_location2	gene_name1	gene_name2	gene_start1	gene_start2	gene_strand1	gene_strand2	genome_breakseqs_percident	genomic_break_pos1	genomic_break_pos2	genomic_strand1	genomic_strand2	interchromosomal	interrupted_index1	interrupted_index2	inversion	library_name	max_map_count	max_repeat_proportion	mean_map_count	min_map_count
39161	TTTGTTTAAGGCCATTTATCCAGAACTAGAAAAAGAAAAAAATGGGTCTCCTTCCATGTCTGAGGGGGTGTCAACATCTACTTGTACCTTTGTTGGCAGGGGGAGAAGGGAGATTCAGTGGATCCTTTGGTTGATGCCTGAGAGCCGGCCTCACCTCCTGGTCCCATGCCTGGTCAAAGGCTACAGCCTCCAACAC|ACTGGTCATATGAGATACTTTTGCAAGTTTCTTCATCACATTGTCCAGCCGGGACTGAGTGCTCTCCAATTCGTGAGAGAAATCTTCCAACATAACTGCCTGTTCCTCCAGCTCCCCTCCGATGCGCTGGGACATGTTCTTCAGCACCCCGATGCTGCCAGAGACCAGCTCCAACTGCTCATCCTGCTGTTC	9	0.846212	0.88957	0.907918	Y	Y	3.45041	3.5304	3.45041	0	0.994805	0	Y	0	N	N	146	533	ENSG00000135835	ENSG00000135823	+	+	1	1	180920750	180992047	utr3p	coding	KIAA1614	STX6	180882290	180941861	+	-	0	180920055	180953814	+	-	N	-	-	N	output	1	0	1	1
38804	CGGCCGGGCCCAAGCATAAGGGCCACAAGGAGCGGCACAAGCACCATCACCACCGCGGCCCCGATGGTGATCCCAGCTCCTGCGGAACCGATCTCAAGCACAAGGACAAGCAGGAAAACGGCGAGAGGACTGGAGGGGTGCCTCTGATCAAAGCCCCCAAGAG|AGGTTCTCAAGAAGGAAAAGGAGCAGACACCTACCTATGGCAAAGATGGCAGCCTGTGCAAAGTCCGCAGACACATCCGTGCAGTACCCTCGAAGCTCCTCTAGCACCTGCTGCACATTCTCATCGTTCACCAGTTCACACAGCACCTCCACTTTCTGTAGTTTGATGTAGTGGGGCTCCGAGTAGGAGC	8	0.518047	0.802517	0.803846	Y	N	3.27192	3.6172	3.27192	0	0	0	N	0	N	Y	497	388	ENSG00000081019	ENSG00000226167	+	-	1	1	114355098	114443859	coding	intron	RSBN1	AP4B1-AS1	114304454	114399257	-	+	0	114354332	114442494	-	-	N	-	-	Y	output	1	0	1	1
70507	CAACCTGCTCCTCCAGCAGAGCCCTGTGTTCTTCCTGTCTGAGGAGTGGTTCCAGCAAAGCGGGCTCTTCCACGTCCTTCAGCTCCCCCAGTGGCGCCGGATCTAGGAAAGGTTGTGCCTTTTGCTGAAACTCTGGGGTTGACAGGAGCTCATCTAACAGGCTGGAG|CTGGGAAAACGGCAATGGATTAATAACAAGAAATTAATGGTGAAGTGGTGACGAAAATTCTACATTGCTTAGAAAGCAAGTAAGAAAATCAGTGGTTGTAGAGAAGTTCTTACATGAAGTAATAAAAATAAAAATTGTTATGTTAAGCATTTTCTATTTTCTTTTCCTCCCCTCCAAATGAAACAGCATACTATTCTGCATGTTTTTCTACCTAAC	11	0.611463	0.950313	0.764843	N	N	3.5017	3.24103	3.24103	0	0	0	N	0.169832	N	N	0	748	ENSG00000232815	ENSG00000147996	-	-	9	9	68414196	70497240	intron	upstream	RP11-764K9.2	CBWD5	68413482	70432004	-	-	0	68413641	70503448	+	+	N	-	-	Y	output	10	0	6.44444	3
42135	TTGCTTGGGTAAGGACATGAAGACAGTTCCTGTCATACCTTTTAAAGGTATGGAGAGTTGGCTTGACTACCCTGTGTGGAGCAAGTTTTAAAGAAGCAAAGAACTCAGAATTCATGCTTGAAGAAATGCAGGCAGACCTGTTATCCTAAACTAGG|GTTTTTAATGACCACAACAAGCAAGCATGCAGCTTACTGCTTGAAAGGTGAGGATTGGAAATGTTGGGACTATTATAATTGCAGAATACATGATGATCTCAATCCAACTTGAACTCTCTCACTGATTACTTGATGACAATAAAATATCTGATATTCTGCATTCCCATGTAGCATTTTAATTGAAGTCTGTAAATGTGGCTAAAAGTCTTGTCTT	40	0.380538	0.91669	0.661467	N	Y	3.68681	3.38912	3.38912	48	0.967829	0	N	0.665423	N	N	957	0	ENSG00000112159	ENSG00000234741	-	-	6	1	90529442	173838020	intron	intron	MDN1	GAS5	90352218	173833038	-	-	0.967829	90431298	173833441	+	+	Y	-	-	N	output	1	0.040201	1	1
70525	GGGAGGGGCGAGGCCGGGGGCGGTGCCTGCGCGCGCCGACGTCAGTTTCGCGGGAAGCTTTGTGCGGGCAGCGGCGCCGCGCCTAGAGGGGCAGTGCGGAGTGTGGCTGGGGACTCGCGCCGGGTCCGTGGAGCTCTGCGAGCTGGCTGCTTTTCGCCTCCCTTGCGGTAGCCTCC|CCATCCGGGTGACCTGCATAGGTTCCTGCGGGGTCTCCAACAAGGCTAATGACACAGCGTGGGTAGTGGAGGAGGGTTACTTCAACAGTTCCCTGTCGCTGGCAGACAAGGGTAAGTTTGGGAGCCAGTTCCCGAGTGGTGACCCCTGGGGGCAGCCCTTGGAGTGGGGCCTGTCTGTCCTGTCCTCCCCCTTTCCTAGATCTGCCTCTTGGATCTGGCACT…	1	1	0.318978	0.318962	Y	Y	3.2342	3.66489	3.2342	0	0.994332	0	Y	0.518215	N	N	1088	7541	ENSG00000165724	ENSG00000197070	-	-	9	9	140484942	140509812	upstream	coding	ZMYND19	ARRDC1	140476531	140500106	-	+	0	140485295	140507348	+	-	N	-	-	N	output	1	0	1	1
49374	ATATCCCAGTGGCCCCCGTGCGGCGACTTTAGCTGCTGCTGTCTCAGCCGCTCCACAGCGACGGCAGCGGCTGCGGCTTAGTCGGTGGCGGCCGGCGGCGGCTGCGGGCTGAGCGGCGAGTTTCCGATTTAAAGCTGAGCTGCGAGGAAAATGGCGGCGGG|AGGTTAGCCACCCAGTAGAGCTACTGAGTTCCATCCTGGTACTGGGGAATGTCTATAGAGACTCCTGTGATGTGATCCATCTTCAGATCTTGCAGCCATGACTACTAGCACCTGCTCCAGGTGAGGTAGCAGGGGAGAAAAGGGAGGGTCCTTGATTGTGTTTTTGTTTAGTGTGCT	4	0.633675	0.919958	0.375245	N	N	3.31064	3.6172	3.31064	0	0	0	N	0	N	N	16531	0	ENSG00000124151	ENSG00000232551	+	+	20	1	46285621	107348488	utr5p	downstream	NCOA3	RP11-233E12.2	46130601	107347540	+	-	0	46130761	107124017	+	-	Y	-	-	N	output	1	1	1	1
59671	GATCGAGACCACCCTGGCTAACACGGTGAAACCCCGTCTCTACTAAAAATACAAAAAATTAGCCAGGCGTGGTGGCGGGTGCCTGTAGTCCCAGCTACTCGGGAGGCTGAGGCAGGAGAATGGTGTGAACCCGGGAGGCGGAGCTTGCAGTGAGCCAAGATTGCGCCACTGCAGTCCGGCCTGGGCGAAAGAGCGAGACT|TTTTTAAGAAATCTTGAGGCCAGCGCGGTTTGTTTCCCTTCTTCCTCCTCTGAGTCGGAATCGGAAGATGTGGAACCTGTGTCCCAGTCTTCATCATCTTCGGAATCTTCTGAGTCCTCATCTTCATCATCCATCTTTTTGAGGAACTTGCGACTCTCCCCAGAAGGAGCTTCTGATTTCTTCTTCAAGAAAGTTG	9	0.690529	0.915141	0.516551	N	Y	3.48168	3.3692	3.3692	0	0.933841	0	N	0.796432	N	N	248	1428	ENSG00000092871	ENSG00000205609	+	+	17	16	33416338	28415200	utr3p	coding	RFFL	EIF3CL	33333009	28390900	-	-	0	33335676	28411192	-	-	Y	-	-	N	output	106	1	53.619	2
84412	CCTGAGTCATGCTGGGTTCTGGGACATTAAGCCCAGGAGTGGGCCGGGTGCGGTGGCTCACGCCTGTAATCCCAGCACTTTGGGAGGCCGAGGCGGGTGGATCAC|GAGGTCAGGAGATCAAGACCATCCTGGCTAACACGGTGAAACCCCGTCTCTACTAAAAATACAAAAATTTAGCCGGGCATGGTGGCAGGTGCCTGTAGTCCCAGCTACTCGGGAGGCTGAGGCAGGAGAATGGCGTGAACCCAGGAGGCAGAGCTTGCAGTGAGCCAAGATCGTGCCACTGCACTCCAGCCTGGGCAACAGAGCGAGACTCCATCTCAAAAAAAAAAAAAAAGCAAGATGTGCTAACATCTAACACCTTTATGTTCAACAACTTGAAGTTATCTCTGAA	43	0.919963	0.599439	0.965385	N	N	3.59897	3.75016	3.59897	0	0	0.477517	N	0	N	N	2	277	ENSG00000105392	ENSG00000100625	+	+	19	14	48364769	61191066	utr3p	utr3p	CRX	SIX4	48322703	61176246	+	-	0	48345620	61178286	+	-	Y	-	-	N	output	4148	0.991803	1467.86	36
42272	TTTTCGAGGTAGGAGTCGACTCCTGTGAGGTATGGTGCTGGGTGCAGATGCAGTGTGGCTCTGGATAGCACCTTATGGACAGTTCTGTCCCAAAGGAGGGATGAGAATAGCTACTGAATTGTTTCTTCCCAGGTCCTAAAGAGCAAGCCTAACTCAAGCCATTGGCACACAGGCATTAGACAGAAAGCTG|GAAGTTGAAATGGTAAGTGAAACTGTATCCAAGTAAGCAGGTAACTGGGCAAACTTCCTACGGCACAAATGGCTTTTTAGTTACCTCCTAGTGCTGAATGCATTAAATAAATGGCGGATTCTTGTCTTGTTATGATTAATAAGAAAGTTTGTAAATGCAGCCTGGATGATGATAAGCAAATGCTGACTGAACATGAAG	57	1	0.348744	0.873251	N	Y	3.50844	3.46977	3.46977	87	0.979001	0	N	0.979001	N	N	957	0	ENSG00000112159	ENSG00000234741	-	-	6	1	90529442	173838020	intron	intron	MDN1	GAS5	90352218	173833038	-	-	0.979001	90431064	173835326	+	+	Y	-	-	N	output	2	0	1.14634	1
38392	AATTTTTTTTTTCTGCATCTGAATCTGCATGATTTCCAAACCCTGTACCATCTGAATTTTGCATTTTAGCACTTGCACTATTACTCAGCAGCAGTAACATGGTAACACTTAAAATGGTACTCGGGGACCTCCAAAGACTAAACTGACAAGCCTTCAAGGAGCCCAGGGG|CTAGAGTATAATGGTGCGATCTGGGCTCACCGCAACCTCCACCACCTGGGTTCAAGCAATTCTGCCTCAGCCGCTCGAGTAGCTGGGATTACAGGCATGTACCACCACACCCGGCTAATTTTGTATTTTTATTAGAGACGGGGTTTCTCCATGCTGGTCAGGCTGGCCTCAGGTGACCCACCTGCCTCGGCCTCCCAAAGTGCTGGGATTACAGGCGTGAGCC	6	0.822157	0.682449	0.918052	Y	Y	3.32321	3.80297	3.32321	0	0.994098	0	Y	0	N	N	2220	78	ENSG00000120948	ENSG00000009724	+	+	1	1	11085796	11107290	intron	intron	TARDBP	MASP2	11072414	11086580	+	-	0	11085266	11089745	+	-	N	-	-	N	output	18	1	4.16667	1
114422	GACCTGGTGGAGACCCTGGAGCTGCAGAACCTGATGCTGTGTGCGCTGCAGACCATCTACGGAGCAGAGGCACGGAAGGAGTCACGGGGCGCGCATGCCAGGGAAGACTACAAGGTGCGGATTGATGAGTACGATTACTCCAAGCCCATCCAGGGGCAACAGAAGAAGCCCTTTGAGGAGCACTGGAGGAAGCACACCCTGTCCTATGTGGACGTTGGCACTGGGA|AGCTACCAAAGAAGAGACAACATCCAGCAGCAGCCACTCCCGCAGGACTCCAGGGAACAAGGATGGAATGAGAATTGAGAAGCAGAGCTGAGCTGTGACTCAAGCACCGGGCTGGCTGCCACACAGCATCCCTGTGACACTCAGATGCCAGCTAACGTGTTCTAATAAAAGT…	7	0.9903	0.545857	0.658904	N	Y	3.66489	3.18032	3.18032	0	0	0	N	0	N	N	1075	0	ENSG00000073578	ENSG00000251532	+	-	5	5	256815	1551825	coding	intron	SDHA	CTD-2245E15.3	218356	1544222	+	-	0	254619	1548593	+	+	N	-	-	Y	output	4	0	2.8	2
92108	GCTCTGATGCATCCTTCCGTGGGACTGCAGGTCTCTGTAGCCAATGGGGTTGCTGAGCTGGTGGAGGTTTCCCTCCATCTCCTGGTACTGCTGGGCAGAGAGCAGGCTGCGAACTGACTCTGCGCTCCGGAACTGCATGGACGAGTTAAGAGTGCCCATGTTGCTCAGCTTCTCAGACACATTCATTCCAGAGTCTTTGCTGAGGTCAGGCATGGAAAATCGGGATAGGTGCTCCTGGCGCTTGGCACCACCATCAGCAGAGAGG|CCAGCGCGCACGGCCCCGGCAACCTCACCCGGAGCGGGGCGCCGCCGCCGCCTCTGCCGCAGCCCGGCCGGGCCGCTGGGCGCAGGGGACTCCGCGCCGCCGCTGCCGCTGCCGCCGCCGCCGCCGCCGCTGC…	2	0.193866	0.440927	0.667644	N	N	3.66762	3.00357	3.00357	0	0	0	N	0	N	Y	1634	6810	ENSG00000163637	ENSG00000196562	-	+	3	20	64431152	46415360	coding	intron	PRICKLE2	SULF2	64079543	46285092	-	-	0	64085601	46414087	+	-	Y	-	-	N	output	1	0.945946	1	1
70545	GTGATCCTTGGAAAACCGTGGCGTGTGGATGGCGGCCCTCACCTGGTGCACGATCTTCCCGAAAGGACCCTCAAAGGACGTGGGTGCAGTGGCAGGAAGCAGGAACTGGAAGGGGAAGCTGTGCTCTCCAGCGGGCAGGCTCCCCTTGTCTGCCAGCGACAGGGAACTGTTGAAGTAACCCTCCTCCACTACCCACGCTGTGTCATTAGCCTTGTTGGAGACCCCGCAGGAACCTATGCAGGTCACCCGGATGG|GGAGGCTACCGCAAGGGAGGCGAAAAGCAGCCAGCTCGCAGAGCTCCACGGACCCGGCGCGAGTCCCCAGCCACACTCCGCACTGCCCCTCTAGGCGCGGCGCCGCTGCCCGCACAAAGCTTCCCGCGAAACTGACGTCGGCGC…	4	0.455075	0.227869	0.478865	Y	Y	3.66489	3.2342	3.2342	0	0.99399	0	Y	0.795667	N	N	7541	1088	ENSG00000197070	ENSG00000165724	-	-	9	9	140509812	140484942	coding	upstream	ARRDC1	ZMYND19	140500106	140476531	+	-	0	140507348	140485295	-	+	N	-	-	N	output	1	0	1	1
95321	AGGCACCAGAGACTGGTCCTGGTCATCTGCCAGCGGGGTTCCTGCCTGGCGGTAGATGCAGCGCACCGTGTAGCGCACTTCTGACCAGTAGTTCTGCAGCTGCTGAGGTTCCCGGTCCGCCTCTGCCGAAATTTCTCTGCGCTCACTGCAGGCCTCGCACGAGCATGCGGTGTCTGAAGGCAGCGTCTGTGCACCCAGAGCGAGCCTCCCACCACTGCCGGCCTCTGGCTGGGAGCCACCAAGCGAGGAGTGAAGAAGAAAATCTTGGCT|CACTGGCTGGTCAAGGCCGCCATGCCTCTCCTCCTTCTCCACGGTCCTGCGGCAGTCCGGGCACACCCACAGTGGCAGGTGCAGCACGCTGTTGCCCTTGGGAGCCATGGAAAGGGCCAATTTGCTCG…	14	0.667728	0.552481	0.5	Y	Y	3.47233	3.41526	3.41526	0	0.994233	0	Y	0.238713	N	N	1292	592	ENSG00000125386	ENSG00000063978	-	+	4	4	2734292	2627047	utr5p	utr3p	FAM193A	RNF4	2626988	2463947	+	+	0	2626989	2598056	-	+	N	-	-	N	output	1	0	1	1
95366	TGGGGAGGAGTGCCATTCCCAGGAGGCCTCAGACCCCGTCACCTGAGATGAGAGCTGGATCCCGGAGAAGCTCAGGTCTGACCCAGCATTCATTGCTGTAGGAAGGGCTCGTCTAGACTCCAAGGGAGCCGGGTGCGGTGGCTCACGCCTGAAATCCCAGCACTTCGGAAGGCCGAGGCGGGCGGATCACCAG|AAGTGAACACGGCCGTGGCGTTCGTAAGAAGCAAAACCTTCCAGAGAGGAGAGGAAAGGACGCGGACAGAGACGGATGGACAGGGGCGCGAGGGGGCCAGGCCGGGGGGCGGAGAGCGGCCGCGTGCGGACGCAAATACTCACGGCGGAGCGATCCGAACCCCGGAGTCCGCGTGCAGGAGGGGGACCCAGGCCCCGCCGCCCTC…	9	0.776962	0.788692	0.477935	Y	Y	3.42784	3.66848	3.42784	0	0	0	Y	0	N	N	91	136	ENSG00000249592	ENSG00000168993	-	+	4	4	775637	819986	upstream	utr3p	RP11-440L14.1	CPLX1	756175	778745	-	-	0	776634	779682	+	-	N	-	-	N	output	4	0.355191	1.27273	1
92048	AATCCACACAAATACCCTGTTAAGTAAGTACTGCCATTGTTGCCATATTAAAGATGAGGAAACAGGCACAGAGAGGATTGTGACTTGCCTACAGCTGGTCACAGGTAGAGCTGGGATTCAAGAGGCCCTCAAGCTCCGGGGTCCACTTGGAACCACTGGACTCTCCTCCATGACCTTGGCCTTTGTCCCA|CATTTCTGATTGTGTTTATTTTAATCTTCTCTCTTTTCTTATTAGTCTAGCTAGTGGTCTATCTATTTTATTATTTTTTTCAAGAAAACCAGCTCCTGGATTCATTGATCTTTTGAATGGCTTTTTTGTGTCTCAGTCTCCTTCAGTTCAGCCCTAATTTTGATTATTTTGTGTCTTCG	6	0.843415	0.855715	0.569072	N	N	3.32783	2.7868	2.7868	0	0	0	N	0	N	N	6810	1634	ENSG00000196562	ENSG00000163637	+	-	20	3	46415360	64431152	intron	intron	SULF2	PRICKLE2	46285092	64079543	-	-	0	46411670	64102178	-	+	Y	-	-	N	output	5	1	1.8	1
24780	GGGACTTGCCCAGGGTTACCCCACTGGCATACTCATTTGCCACATAGCTATTGATTGAGTACCTACGATGGTCCAGACAGATTCTAGATGCTAAAGACAAAGTGAACAAGCCTCTGCTCTCCCACATTTCCATCCAGTAAGATAAGGGCCAGGCCCACAGTCCACTCCTTTCCTATACAGGTCTGTGTCCACCACTACACCTCACCTTAGCCAGTGGCTTTGGAAGG|GGGTCTCAGAGGAGCCTCAATGTGCTCAGTCATAAAATAGGAGTACACTTTCCACCTTCCCATTAGAGCAGTGCTCTCTAAATGCCACAGATGATTCACTCAGTTATATCTGGAGGAGTCTCACAATTCCTTACACCCGATGCCGGAGGTTTATATTAGCACATGCTGAGA…	42	1	0.577703	0.572779	N	N	3.55145	3.46977	3.46977	0	0	0	N	0	N	N	1331	41	ENSG00000124224	ENSG00000121075	+	+	20	17	56884495	59562471	intron	downstream	PPP4R1L	TBX4	56806188	59529765	-	+	0	56809902	59568292	-	+	Y	-	-	N	output	1	0.484716	1	1
38546	GGGAGAAAAGGGAGCGGAGGGCAGGCGAGGGTTAGGTTTCCGACCCTCCGCGTGGCCCACAGCTCATACCTTTTCGGGTGTCCCCGGGTGTCAGGCGAGAGCGGTCCTGGGGGGCGCTGGGTGCCCACCCGGTGAATGGCCGCCTGAGCCGGGGAAGATGCTTCATCTGCCCCTGCCCAGATCCGGAAGAACGGTGAATTTCCCCCGCAGG|GTCTCTCTGTGTCGCCCAGGCTGGAACGCGATGGTACCATCACGGCTCACTGCTGCCTTGACGTCCCAGGCCCAGGCAATCCTCCCACCTTGGCCTCCCGAGTAGCTGGGTCTATTGGTGCATACTACCATGCCCAGCTAATTTTTTGTAGAGATGGAGTCCCCCTATGTTGCCCAGGCTAGTCTTG…	4	0.639602	0.42145	0.531681	N	N	3.49641	3.7072	3.49641	0	0	0	Y	0	N	N	0	0	ENSG00000231871	ENSG00000235811	-	-	1	1	201798687	202009062	intron	downstream	IPO9-AS1	RP11-510N19.3	201657387	202008979	-	+	0	201709205	202035461	+	-	N	-	-	N	output	1	1	1	1
13894	TCGAGGAGCCTATGTCAGGCATGAGTGAAGCTGGGATTCCTCAGAGCCCTGATGACTCAGATAGCAGCTATGGTTCCCACTCCACTGACAGCCTCATGGGGTCCTCCCCTGTTTTCAACCAGCGCTGCAAGAAGAGGATGAGGAAAATATAAAAGGAAAAGAGGGAGATGTTTTGTCCAGACCTACTAGACCCAACAGAAAAGGTT|AGCTGACTACAGCAGACCCTTTGCAGCAGTAGTTTTAACATTGACTTCACATATTCAGAAGTGATTCTAAAGGACTGTGGCACATAGAAATGTATTTTGCTGAGCTGTACAACAGGATGGCACAAGTGAGTACACTTAACTGGTAAACCCAGTCC	5	0.614053	0.420077	0.680476	Y	Y	3.5	3.2536	3.2536	0	0.993566	0	Y	0	N	N	2937	185	ENSG00000119760	ENSG00000198522	+	+	2	2	27886676	27874375	utr3p	intron	SUPT7L	GPN1	27873679	27851114	-	+	0	27876298	27869857	-	+	N	-	-	N	output	1	0.805085	1	1
49305	CCAGTGGCCCCCGTGCGGCGACTTTAGCTGCTGCTGTCTCAGCCGCTCCACAGCGACGGCAGCGGCTGCGGCTTAGTCGGTGGCGGCCGGCGGCGGCTGCGGGCTGAGCGGCGAGTTTCCGATTTAAAGCTGAGCTGCGAGGAAAATGGCGGCGGG|AGGTCCCACGTGTTTCAATGGACATTTGTCTCCATCATAGCCACATCACACCACAGATTTGATTTTTCAGTTCATTTGGTCAAATGCCACTCAAAACAAGAAATGCTAAAGGAGAAGAAGAGTCCAGTTCAAGATCTGCATTTCATTTCTGATGTTGGCCCAACAAC	2	0.0409261	0.723284	0.903242	N	N	3.31064	3.49488	3.31064	0	0	0	N	0	N	N	16531	0	ENSG00000124151	ENSG00000232551	+	+	20	1	46285621	107348488	utr5p	downstream	NCOA3	RP11-233E12.2	46130601	107347540	+	-	0	46130761	107292911	+	-	Y	-	-	N	output	1	0.429752	1	1
92949	GCATTTAAACTGAGGCTGAGAAGATGGAAGAAGCCAGCCATAGACATGTAGGGACAAAGGGTCCCAGGCCAAAGGGAAGGAAGCACAAAAGCCAGGAGGTGTCTGGCTCATGGGGAGTAGATGGGAGACCAGATAGGTGGGTAGGGCCGGACCTCAGAGGCCGTTGCATTCGTTTTCTGTTGCTTCCCCCTGGACATTGTAGCTTAAACGAGCAAGTATTTATC|CGACCTGGCTGCGTGTTTCTGGCTGGGCTGCCGTGTGCACAGCAAGTTAACTAGAGGGGCTGTGGGCCATGGAACTGTCAGCGTTATTCTCAGAAGGCGGCCGTGGCATGGGCAGGGTATAGTGAGGAGTGGAAGGAGACGTGTGCCTGGTAATATGGGGCGGAATTTCCACTC…	11	0.875445	0.54932	0.346083	N	N	3.6596	3.15207	3.15207	0	0	0	N	0	N	N	426	903	ENSG00000101096	ENSG00000101181	+	-	20	20	50179168	60778624	upstream	utr3p	NFATC2	GTPBP5	50003494	60758085	-	+	0	50185991	60776857	-	-	N	-	-	Y	output	1	0.660377	1	1
61789	TCCGCCTGTTTGGCGAGCTTGCGCAGCGCGGCGGCAAAGCTGGAGGATGGCGCGGCCTGGGCCGACAGCGCGCTGCTGGTGGCGGGGCTGCCGCTGGGCACCAGGGCGCCATTGAGCGGCGAGGGGGTGAGGGGGTTGACGGTGGCGGTGGTCCTGGTCGCGGTGGAAAGCATCCCTAGCGAAGGGGACTTGGGCTCATGGCTCATG|CCTGGTAAGTAATACAGAGGCGGCTTCAATCCAAACATGGTTCAAATTAGAATTCCATAGTGGCCAGAGAGGGATGAAGAAGGAAAATAATATTAAAACCCAGGAATGAACAAAAAGCACCGTTCAAGCCACGGCGCTCAAAAATGTCCAAAACAATAAAATAAAGGCAGAAGAGCGATCCCGAGAGCGAC…	11	0.930324	0.738942	0.43525	Y	Y	3.55128	3.80976	3.55128	0	0.994832	0	Y	0	N	N	9505	0	ENSG00000131149	ENSG00000260417	-	+	16	16	85709810	85629326	coding	upstream	KIAA0182	CTD-2542L18.1	85645015	85625872	+	+	0	85667521	85589970	-	+	N	-	-	N	output	1	0	1	1
114452	AGCTGCTAAAAATTACTGCGGTGAACAGATGGAGGCCCATTGAGGCTTCTCTGTCCTCCACGGGGAACAGCATTGGCCTAAACCTGCAGACACCATTGCAAAGGGAATTCAGGCAAACCGGCTGGTGAAGAATGATTCCAGCGTGGGGACAGAGGCTGACATTTCTTGCGCACGTGGACTCCCTTTAATCCAGTGACTGTCAGGTCGATCATAT|GTCCTGAGGCACGTGAATGGCCAGGATCAGATTGTGCCCGGCCTGTACGCCTGTGGGGAGGCCGCCTGTGCCTCGGTACATGGTGCCAATCGGCTCGGGGCAAACTCGCTCTTGGACTTGGTTGTCTTTGGTCAGGCATGTGCCCTGAGCATCGAAGAGTCATGCAGGCCTGGAGATAAAGTCC…	16	0.56652	0.631419	0.53662	N	Y	3.64553	3.69106	3.64553	0	0.994987	0	Y	0.162831	N	Y	823	110	ENSG00000188002	ENSG00000185986	+	-	5	5	1634120	1594735	intron	intron	RP11-43F13.1	SDHAP3	1599035	1568637	-	-	0	1602806	1593399	-	+	N	-	-	N	output	14	0	6.85714	2
61852	GGCGCCCGGCCCGTTAAAACGCTGCTGGCTGGAGCCACCTCCCTCCCTGCAGCCCGCAACGGGAATGGAGTAAAGGGAGACCCGTCGACCTGGCCACGGGGATCAGCGATGGAATTAAAGCAATCTTTGTCCACCCATCTGGAAGCCGAGAAGCCTCTGAGGCGCTATGGGGCGGTGGAGGAGACGGCTTGGAAAACGGAGAGACTGGGGAGAA|GCGGGGGCACGAACAGCATCACCGTGAGGAATGCCACATTCACCTGGGCCAGGAGCGACCCTCCCACACTGAATGGCATCACCTTCTCCATCCCCGAAGGTGCTTTGGTGGCCGTGGTGGGCCAGGTGGGCTGCGGAAAGTCGTCCCTGCTCTCAGCCCTCTTGGCTGAGATGGACAAAGTGGA…	9	0.689504	0.920263	0.339066	N	N	3.01294	3.5136	3.01294	0	0	0	Y	0	N	Y	128	2374	ENSG00000166780	ENSG00000103222	+	-	16	16	15718885	16236931	coding	coding	C16orf45	ABCC1	15528152	16043434	+	+	0	15528616	16170183	+	-	N	-	-	N	output	1	0	1	1
61897	CACCATTCACGGTTTTGGTTGGAGCGATGGTCACCACGGGGGGGGTGCTGGGCACGCTGTGGCCCCCAGGGGGGACGATGATAGGGCCCATGGGCACGCGCTTGGGTGTGCTGGCGGGGGAGCTGTGGTTGGTGGCCGGAGAGGACACGGGGGACGACTCGCTGCTCAGTGAGGAC|CCTGGTAAGTAATACAGAGGCGGCTTCAATCCAAACATGGTTCAAATTAGAATTCCATAGTGGCCAGAGAGGGATGAAGAAGGAAAATAATATTAAAACCCAGGAATGAACAAAAAGCACCGTTCAAGCCACGGCGCTCAAAAATGTCCAAAACAATAAAATAAAGGCAGAAGAGCGATCCCGAGAGCGACGAAAAAAAAAAATCAGTCTTTCCCCCCCCCGC	16	1	0.756939	0.559783	Y	Y	3.1778	3.80976	3.1778	0	0.994332	0	Y	0.97733	N	N	9505	0	ENSG00000131149	ENSG00000260417	-	+	16	16	85709810	85629326	coding	upstream	KIAA0182	CTD-2542L18.1	85645015	85625872	+	+	0	85682159	85589970	-	+	N	-	-	N	output	1	0	1	1
70514	GCCCTGCCGCCTCCCCCGCACGGCCACGAAGGGGCGGACGGCGACGGCAGGAAGCAGGACATCGGCGACATCCTCCACCAGATCATGACCATCACCGACCAGAGCTTGGACGAGGCGCAAGCAAAGAAACATGCCCTGAACTGTCACAGAATGAAACCAGCGCTCTTCAGCGTCCTGTGTGAGATCAAAGAGAAAA|CAGATGGGACCACCCAGTTGCAGGAAAACAAACTCAGGGCTCTCACTGATTCTACATCAAGGTGAGTTGTATAATTATTTCATTATATATGCCAATGTAATCATAACATAAATAAAGTGCACAATAAATGTAATACACTTGAATCATCCCAGAACCGCCCCCCACCCCCACCCCCACCCCCTACCCAGT	17	0.909226	0.28604	0.609064	N	N	3.47233	3.28024	3.28024	0	0	0	N	0	N	N	531	2343	ENSG00000167081	ENSG00000130717	+	-	9	9	128729656	134406655	coding	upstream	PBX3	UCK1	128509624	134399188	+	-	0	128510899	134413018	+	+	N	-	-	Y	output	2	0.921687	1.14286	1
30305	GCTTTCTCAGCAGGCAGCTTCTGTGGTTAAGCAGGAAGGGGGTGACAATGACCTCATAGAGCGTATCCAGGTTGATGCCTACTTCAGTCCCATTCACTCCCAGTTGGATCATTTACTGGATCCTTCTTCTTTCACTGGTCGTGCCTCCCAGCAGGTGCAGAGATTCTTAGAAGAGGAGGTGTATCCCCTGTTAAAACCATATGAAAGCGTGATGAAGG|GCAGATGATTCTGGACCAGATGAAGCCTGAGGAGCCTTCCAGCTCTAAGATAGCAGGATAGGAGACTTCTAAGATTGGAGCTGCAGAAGACTTGCCAGCCCACCAGCACAATGTCAGGAAGCCATACACCTGCCTGTGGCCCTTTCTCAGCCCTGACTCCGAGCATATGGCCCCAGGAGA…	9	0.934301	0.388607	0.461429	Y	Y	3.54872	3.50269	3.50269	0	0.994608	0	Y	0	N	N	315	2369	ENSG00000239900	ENSG00000100359	+	-	22	22	40764823	40806122	coding	utr5p	ADSL	SGSM3	40742507	40766595	+	+	0	40762503	40796701	+	-	N	-	-	N	output	1	0.278146	1	1
83389	CCCGGGCCTAGGGGCCGGCCTGAGTCCCGGCGCAGTAGCCGGCATGCCGGGGGGCTCGGCGGGCGCCATGAACAGCATGACTGCGGCCGGCGTGACGGCCATGGGTACGGCGCTGAGCCCGAGCGGCATGGGCGCCATGGGTGCGCAGCAGGCGGCCTCCATGAATGGCCTGGGCCCCTACGCGGCCGCCATGAACCCGTGCATGAGCCCCATGGCGTACGCGCCGTCCAACCTGGGCCGCAGCC|ATTCCCACTTTTCTTAGATTGATGTTTGGTTTTTCTTTATCTTTCATTTTCAGAAGCTTGAATATTATGTGGTTTGGTCTATATTCCTTTGGATTTTTCCAGTTTGGGATTTGCTCAGGCTCCTGAATCTATAGCTTTCTGCCTTTTGCCAAA…	154	1	0.882526	0.420756	Y	N	3.33057	3.01601	3.01601	0	0	0	N	0	Y	N	5522	112	ENSG00000129514	ENSG00000139865	+	+	14	14	38069245	38510647	coding	intron	FOXA1	TTC6	38059189	38065052	-	+	0	38061535	38184711	-	+	N	-	-	N	output	1	1	1	1
52853	TCCCTCCCCCTACCCATCTCTTGACATCATTTCACGATACTTCTAAAGAGCCTATTTTCAGGCCGGGCGCGGTGGCTCACACCTGTAATCCCAGCACTTTGGGAGGCCGAGGTGGGCGGATCACGAGGTCAGGAGATCGAGACTGTCCTAGTTAACACGGTGAAACCCTGTCTCTACTACAAATACAAAAAATTAGCCTGGCGTGGTGGCGGGTACCTGCAGTCCCAGCTACTCGGGAGGCTGAGGCAGGAGAATGGCATGAACCTGGGAGGCACAGGTTGCAGTGAGCCGAGATCGC|GCCACTGCACTCCAGCCTGGGCGACAGAGTGAGACTCCGTCTCCAAAAAAATAAATAATAATAAAATAATAATAAAAGCAGCCTCCTTGAACCTGGACTG…	5	0.841797	0.476818	0.867947	N	N	3.64401	3.43822	3.43822	0	0.384697	0.403342	N	0.0490769	N	N	246	210	ENSG00000171469	ENSG00000214796	+	+	19	1	9732075	202830748	utr3p	intron	ZNF561	RP11-480I12.5	9715356	202820956	-	-	0.384697	9718609	202820986	-	-	Y	-	-	N	output	2088	1	668	118
38246	GCTCCAGGACACCCTCAGGAGGACGGTAAGGGACGGTAAGGTGAGAGCCTGGGTCACCAGGAACCTTCGCCTGCATCTAAACAGGATTTGCTTTCAGATTGCCTGTAGGTCTCAGCTACCTGGGGGCTGAGGCAGGAGGATCACCTGAGCCTTGGGAGGTCAAGGTTGCGGTCAGCTGTGATTGTGCCACTGCACTCCAGCCTGGGCAACAGAGTGAGATTGGAAATCCTGCGGTGAATTAGAGGCCTGCCCCGCTAGTCATGAGGTGATTCAGTGATGGC|TACAAACGCTCCTCATGTGCATCCTGGACTTGGTACACCCGGCTTGCCCATCACCAGCCTGGAGAAACCGCCAGGAGCAGAATCCCGGAGGCCAATAAAGACCCCAACTTTGCAAGT…	7	0.896927	0.611465	0.873505	N	Y	3.59528	3.60104	3.59528	407	0.952118	0	N	0.728668	Y	Y	1449	5668	ENSG00000225241	ENSG00000243452	-	+	1	1	144621656	148596267	intron	intron	NBPF8	NBPF15	144593363	148555979	+	+	0	144595952	148560847	-	+	N	-	-	N	output	1	0.486842	1	1
112026	GCTCTCCAGGAGACCAGAGACCTTTCTGCTGGCCTTTGTGTTGCTCTGCACCCTCCTGGGTCTTGGGTGCCCACTACACTGCGAAATATGTACGGCGGCGGGGAGCAGGTGCCATGGCCAAATGAAGACCTGCAGCAGTGACAAGGACACATGTGTGCTCCTGGTCGGGAAGGCTACTTCAA|AGGGCAAGGAGTTGGTGCACACCTACAAGGGCTGCATCAGGTCCCAGGACTGCTACTCCGGCGTTATATCCACCACCATGGGCCCCAAGGACCACATGGTAACCAGCTCCTTCTGCTGCCAGAGCGACGGCTGCAACAGTGCCTTTTTGTCTGTTCCCTTGACCAATCTTACTGAGAATGGCCTGATGTGCCCCGCCTGCACTGCGAGCTTCAGGG…	5	0.846687	0.64661	0.411633	Y	Y	3.77105	3.51104	3.51104	0	0.994518	0	Y	0	N	N	1	20	ENSG00000124455	ENSG00000234465	+	-	19	19	44083238	44088114	coding	utr5p	L34079.1	PINLYP	44080952	44084696	+	+	0	44082858	44085364	+	-	N	-	-	N	output	1	0	1	1
101624	TTCCCTGGTCTGAGGTTGTTTAAAACTTACAATAGGCCGGGCACGGTGGCTCAAGCCTGTAATCCCAGCACTTTGGGAGGCCGAGGTGGGTGGATCACGAGGTCAGGAGTTCAAGACCACCCTGGCCAACATGGTGACACCCTGT|CGCAAATGAGTGTAACTGTTCATCAGGTATGCTCAAAGATCTATCTGCATCTCTTTGTGTGATATGATGAGGTATCTCCAAGGTCACAGATATTATTGTCATTGTAAGATAATGCTGGATGGCTGTGCTGTCATCAAGGAATATTGTCGAACACAAGCTGTATTGTTGACTGAAACGCACAGTAGATACATGGTTTGTACAGTTGCTTCTTCTTATTTCTACAACATCTGTTTGAGAGTTCCTCTGGAATATT…	51	0.957641	0.698629	0.920666	N	Y	3.48913	3.62295	3.48913	0	0.724826	0	N	0.690429	N	N	217	624	ENSG00000122692	ENSG00000204164	+	+	9	10	33076665	48950972	utr3p	intron	SMU1	RP11-508M1.3	33041762	48901102	-	-	0	33043020	48903539	-	-	Y	-	-	N	output	676	1	199.911	24
21354	TCTTCTCTTGTGTTTTTGTTCTTCTCTCTGGGAAATTTTCTTAAATTTGCCTCTGATTCTTGTGTTGAGTTTAAAAACAATATATGCCTGCCTGTAATCCCAGCACTTTGTGAGGCCAAGGCAAGCAGATCACCTGAGGTCAGGAGTTT|GTTTATTTGATTTGTTTATTGTAACTCTTCTATTTAGATGAAATGGACCTTGCTAATATTCTTTATCCTTACATTTACCTATGTCCTTCTCAGGATCTTTGTTGAGTGCCTGGGTAGAGCATCCAGAAAGGGTCTATGAACACACAATGTCACAACAATGCCAAGGACTTTATGATAGTGATAAATGAACTTCAACACAAAAGAAATGTAAGACCCTACCAATGAG	7	0.73488	0.782556	0.366465	N	N	3.48909	2.957	2.957	0	0	0	N	0	N	N	940	6	ENSG00000141376	ENSG00000224479	+	+	17	3	59470199	63813121	intron	downstream	BCAS3	AC136289.1	58754814	63727969	+	-	0	58879466	63704129	+	-	Y	-	-	N	output	59	0.618557	20.6	1
76886	CCTAGTGGAGTGAGGGGTAACAAGATGGCGACCGAGACGGTGGAGCTCCATAAGCTAAAGCTTGCCGAACTAAAGCAAGAATGTCTTGCTCGTGGTTTGGAGACCAAGGGAATAAAGCAAGATCTTATCCACAGACTCCAGGCATATCTTGAAGAACATGCTGAAGAGGAGGCAAATGAAGAAGATGTACTGGGAGATGAAACAGAGGA|GTCAGCACATCTGGAGTGCAAACAAGAAGCCTCGCCCTGGAAAAATCCCCTTTGTGATCATGATATCTCCCCTGCCAGGTAAGTATTGTGAGTTGGTTTTTCAGTGAAACTTCAGTGAGCAAGGGGGAAGTTTCCCATTGGCTCCTACACTTTTGGCACTGTGAACAGAATACCAAAGCTCCACTCTTC…	21	1	0.90774	0.630282	N	N	3.1091	3.56233	3.1091	0	0	0	N	0	Y	N	162	0	ENSG00000205323	ENSG00000207339	+	+	12	12	56211540	56268625	coding	intron	SARNP	U1	56146247	56268462	-	+	0	56194412	56268547	-	+	N	-	-	N	output	1	0.467391	1	1
88970	AACCATGAAACCGTGCAGATGTTCATATTTTGAATAGGGGCTGAAGCAGTGCCTACTCGATAGAATCAGTCATCATGCAAATAAAAGCCACCTGAGTCAAAGGCAAAGCCAGAGTGCAGCTTGGAGCAAAGAAGTTAAAAGCATATTGGCAGAGGAAGAGCCCTGGCATTCCAGCAGGAGCTAACAGGAAAAAGAAAGTCAATGGCAGTAGCCCTGACACAGCCACTTCTGGTGGTTA|CCACTCACCTGGGGATAGCCAGTACCAAGAACTAGCAGTAGCCCTGGAGTCAAGCTCCGTGACAATCAATCAACTCAATGAAAACATAGAATCATTGAAACAGCAGAAGAAACAAGTGGAACATCAG	8	0.753446	0.42354	0.72941	N	N	3.71042	3.5608	3.5608	0	0.662342	0.630932	N	0.599522	N	Y	11	1	ENSG00000259206	ENSG00000260776	+	-	15	15	82726435	78219188	intron	intron	RP13-608F4.8	RP11-114H24.2	82710856	78206559	+	-	0	82724150	78215352	+	+	N	-	-	Y	output	15	0	9.6	2
54034	TCTTGCCCGCACGTTCTTGATAGCAGATCACTGACAACAGCCATTGGAAGCTTAGGAAAAGGGTATGTGCCGGGCGCGGTGGCTCACACCTGTAATCCCAGCACTTTGGGAGGCTGAGGTGGGCGGATCACGAGGTCAGGAGATCGAGACCATCCTGGCTAACACGGTGAAACCGTCTCTACTAAAACTACAAAAATTAGCCGGGTGTGGTGGCGGTCGCCTGTAGTCCCAGCTACTCGGGAGGCTGAGGCAGGAGAGTGACGTGAACCCG|GGAGGTGGAGGTTGCAGTGAGCCAAGATTGCGCCACTGCACTCCAGCCTGGGCGACAGAGCAAGATTCCGTCTCAAAACAAACAAACCAAACCCTTATCACTGAAGAATCAAGCTTCCATATGTTTC…	6	0.957316	0.870007	0.807863	N	N	3.45298	3.55248	3.45298	0	0.282084	0	N	0.0100323	N	N	48	317	ENSG00000215915	ENSG00000152942	+	-	1	5	1405538	68710628	utr5p	intron	ATAD3C	RAD17	1385069	68665120	+	+	0.282084	1385630	68679919	+	-	Y	-	-	N	output	1596	1	660.333	304
39075	GGTTAACTACTCCATCTGGTTGTTTTAAGGATTAAATGAGTTGTACTTACATGGTGCTGGCATGCAGCAAGTTCCATATGCATGCATGTTATCATTGGGTGACCCTGGGCAGTGATCACATCTCCAAGCATCAGTTTTCTC|ACCTTTCTCTCCTCGACTGTGAAGCGGGCCGGGACCTGCCAGGCCAGACCAAACCGGACCTCGGGGGCGATGCGGCTGCTGCCCCTGCTGCGGACTGTCCTCTGGGCCGCGTTCCTCGGCTCCCCTCTGCGCGGGGGCTCCAGCCTCCGCCACGTAGTCTACTGGAACTCCAGTAACCCCAGGTAGCCGGGCCGAACCGGGCGAGCGCACAGCCAAGTCTGCGCGCTCCCGGGCTTTGCGCGCGCCCGCCACCCGCT…	13	0.738025	0.63553	0.835392	Y	Y	3.41001	3.31745	3.31745	0	0.992925	0	Y	0.228818	N	N	13	5	ENSG00000163357	ENSG00000251246	+	-	1	1	155023406	155059283	intron	utr5p	DCST1	RP11-540D14.8	155006300	155036224	+	+	0	155021835	155036231	+	-	N	-	-	N	output	1	0.532609	1	1
83381	CTGGCATTTGCCTGGACAGTGGCCCTGCAAGCAGCCAAGGATGGGGTCTCCACCACCTGGTTTACTTGAAAGTGTGGCTCTCGGCTCCGCCCCGCCCAAAGCCTTTAGGCCCAAACATGGCTGCGTAGCAGGGGTGGTTGCAGTAGGGTTTGCCTTCGTGCTCAGCGTGGCCCCCAGAGGTCAGCGTCTTCCCACATTTCTCGCACTTCAGGCAGGGCCGATGCCAGTCCTTGCCCAGAGAGGTCACCCTCTCGG|CCTGGGCTTGCAGGCAGGACTGGGCGGCTGAGCACTCTCCCAGCAGAGCCAAGCAGGGGGGCCCCTGCAGGGTCTGGGGCGCAGGTGAGCCCACATCATGAGAGCCGCTGTAGCCTAGGGCTGGACCTTGCCTTCGGGGTCCC…	13	0.56332	0.659017	0.648855	Y	Y	3.54297	3.2672	3.2672	0	0	0	Y	0	N	N	90	2386	ENSG00000213145	ENSG00000182809	-	+	14	14	105955284	105946499	coding	utr3p	CRIP1	CRIP2	105952654	105939299	+	+	0	105954503	105946104	-	+	N	-	-	N	output	2	0	1.28571	1
68616	CTGTGAGTGAGAACATGTGGTGTTTGGTTTTTTGTCCTTGCGATAGTTTGCTGAGAATGATGGTTTCCAGCTTCATCCATGTCCCTACAAAGGACATGAACTCATCATTTTTTATGGCTGCATAGTATTCCATGGTGTATATGTGCCACATTTTCTTAATCCAGTCTATC|CCTGACTCACTTTTCATCTACCCATCCCCTCCAAAACAAGGCCTAGCCAGTTCCAAGCTGGAGAGGTGACCCAGAGTTGCCTTCTGTCATGTCCTGCCTTTCGTCTCGAGTCCACTAACCCCACTCAGACTCTGTCTGCTCCCACCCCCACCGCGGCCAGTGAAATCCCAATCGTCTTCCACGTGGAACCCCAGGTCCGCAGTTATGATAA	10	1	0.440165	0.719588	N	Y	3.50207	3.12296	3.12296	0	0	0	N	0	N	N	174	8	ENSG00000173200	ENSG00000147889	+	+	3	9	122357894	21995300	utr3p	intron	PARP15	CDKN2A	122296449	21967751	+	-	0	122357044	21989623	+	-	Y	-	-	N	output	25	1	14	3
18705	ACAGTGCCCCACCCAGGAAGCATCACCATCGGCGGCAGCTTGCTGCAGAGCTCTGCACCCGTGAACATCCCCGGCTCCTTGGGCAGCTCTGCCTCCTTCCACTCAGCATCCCCGTCCCCTCCCGTCAGCCTCTCCTCGCATTTCCTGCAGCAGCCCCAGGGCCACCTGAGTCAGTCGGAAAACACATTTTTGGGAACCTCAGCATCACATGGATCTTTGG|ATGGAGTTTTGCTCTTGTTGCCCAGGCTGGTGTGTAACGGCTCAATCTCGGCTCACCGCAACCTCCACCTCCCAGTTTCAAGCAATTCTCCAGCCTCAGCCTCTTGAGTAAGTGGGATTACAGGCATGCGCCACCACACCCAGCTAATTTTGTATTTTTGGTAGA	8	1	0.515538	0.457422	N	N	3.29384	3.50741	3.29384	0	0	0	N	0	N	N	1362	4272	ENSG00000132478	ENSG00000154265	+	-	17	17	73821886	67323385	coding	upstream	UNK	ABCA5	73780681	67240452	+	-	0	73816189	67330960	+	+	N	-	-	Y	output	19	1	6.5	1
112030	CGATGCAGGCTCTGGAAGTGTGGGGGCCACAGCTCCCCATTCTGAGGGTGGTAGTGACCAGACAGGAACTGGGGGGCAGAGGGGGCTGGAGAATTGGTGTGGGGAGCCCTGGGCGGGGCTGGAGCTGAGGGCGCTCTCCGCAGAGATGACGGAGAGACGAGAAGGGAGCATGGTGGAAAGTTTGGGGGTGCCCAGGGCGCGGGGAGGGCGTCACTTACAGCGATGACTTCTAGCCGCTGCCGGTAGAGGGAGCTCTCCGCCATGGGC|ATGGGTGTGGCCAGAGACCACACCTGGCTCTGCAGGGCCATCTCTGCCCAGAAGTTCACTTTCTGGTCTCCGAGTTCTGGACCCACCACCCGCTTGCCTGAAGGTGCCCCGGAGGCTGTGACTTGGCTGCC…	9	0.330557	0.395752	0.328998	Y	Y	3.48168	3.33528	3.33528	0	0	0	Y	0	N	N	254	0	ENSG00000187867	ENSG00000228887	-	-	19	19	14169971	14182052	upstream	upstream	PALM3	EEF1DP1	14164177	14181154	-	+	0	14169975	14172752	+	-	N	-	-	N	output	1	0	1	1
76946	CAGCCCCGGCAGGATGGCGGCGGACACGCAGGTTTCCGAGACACTAAAGCGTTTTGCAGGGAAGGTGACAACAGCCAGTGTAAAGGAACGGAGAGAAATCCTCAGTGAACTTGGGAAGTGTGTTGCTGGAAA|AGCCATTCCTCTCACTGCCTACGGACCAATGGCGGCGGCAGCGGCGGCAGCGGCTGTGGTTCGAGGGACAGGCTCTCACCCCTGGACGATGGCTCCCCCTCCAGGTTCGACTCCCAGCCGCACAGGGGGCTTCCTGGGGACCACCAGCCCCGGCCCCATGGCCGAGCTCTACGGGGC	4	1	0.669323	0.861368	N	N	3.37552	3.69888	3.37552	0	0	0	N	0	Y	Y	3844	129	ENSG00000089154	ENSG00000135097	+	-	12	12	120632513	120806983	coding	coding	GCN1L1	MSI1	120565007	120779133	-	-	0	120628101	120785317	-	+	N	-	-	N	output	1	0	1	1
67361	ATTGCCTCTCACCCCCCGGAGGGGTTATTTTGGGGGTGGTTGGAGGCGGTGGCGGCGGCGGCGAGGAGGGGAATTTCCTTGTGCCTCCATTCCCGGGAGGGGGGAGCGGCGTTGGAGGCCACCGTTTCCAG|CCAACTGGGTCCTGAAGTAGCTGAAATGCGAAAAAGGCAGCAGTCCCAAAATGAAGGAACACCTGCCGTGTCTCAAGCTCCTGGAAACCAGAGGCCCAACAACACCTGTTGCTTTTGTTGGTGCTGTTGTTGCAGCTGCTCCTGCCTCACTGTGAGGAATGAAGAAAGAGGGGAAAATGCGGGAAGACCCACACACACTACAAAAATGGAGAGTATCCAGGTCCTAGAGGAATGCCAAAACCCCACTG	5	0.644076	0.329597	0.295966	N	N	3.09083	3.46448	3.09083	0	0	0	N	0.992387	N	Y	761	77	ENSG00000177565	ENSG00000091844	+	-	3	6	176915261	153452384	utr5p	utr5p	TBL1XR1	RGS17	176737143	153331857	-	-	0	176914909	153365178	-	+	Y	-	-	N	output	2	0	1.2	1
48516	ACCCAAGCAAGCCATCCACAGACAAAAATGTTACCAGGAGTAGAACCATTAAGCTGGTCCAGACAAGTTGGACTCCACCATTTCAACTTCCAGCTTTCTGTCTAATGCCTGTGTGCCAATGGCTTGAGTTAGGGTTGCTCTTTAGGACTTCAGTAGCTATTCTCATCCCTCCTTTGGGGACACAA|CTGTCCATAAGGTGCTATCCAGAGCCACACTGCATCTGCACCCAGCACCATACCTAAAGAGATCAGGTACAGATTTTAATTCATTGTTCCACGGTTCTTTTTTTTAAAGAGTGTTCTTTAAAAAAACGGTTCGTCTTTTTAAACCAATGATGCAGGTAACATACCATTCATTATCTAGCGACAGGTAAAGGAT	33	0.638513	0.858843	0.941138	N	Y	3.52681	3.6308	3.52681	55	0.940697	0	N	0.471668	N	N	0	0	ENSG00000166206	ENSG00000234741	+	+	15	1	27184686	173838020	intron	intron	GABRB3	GAS5	26788693	173833038	-	-	0.940697	26890633	173836129	-	-	Y	-	-	N	output	1	0	1	1
19014	CGCGCGCTAGGCGGAGCGAGGCGCCCGCCGCCGCCGAGCCGAGCCGAGGGGCGAGAGCTGGCCCCCGAGCCGCCGCTGACAGGAGCACCGCCGCGGGCTGCGCTCGCCGGCTGCGAGGCCCCGCCGCGCCGTTCCGGGGTGCAGACTCGCCGCGGGGCGTTGGAGGACTGCGAGGTGCTCCGGGAATCGCGGGCGGCGCCGGCGGGCGGCGCGGTCCTCACAGGAGACCCCGGGGACTGGGGCTTGACCCGGAGGTGCAGAGAGCCCCTCAGAGCGGCAG|TTTTGCAGTAGAAGAGTATAACCATGTTTCGGAATAGTCTCAAGATGCTGCTTACTGGTGGGAAATCAAGTCGTAAAAACAGGTCAAGTGGTAAGTGACTATGCTACATTTATTGTGC…	88	0.517284	0.775915	0.456408	N	Y	3.31229	3.66489	3.31229	0	0.992326	0	Y	0	N	N	0	1954	ENSG00000263931	ENSG00000170921	-	-	17	17	61044171	61505060	intron	upstream	RP11-180P8.1	TANC2	61012763	61086917	-	+	0	61044110	61086898	+	-	N	-	-	N	output	1	0	1	1
49047	ATATCCCAGTGGCCCCCGTGCGGCGACTTTAGCTGCTGCTGTCTCAGCCGCTCCACAGCGACGGCAGCGGCTGCGGCTTAGTCGGTGGCGGCCGGCGGCGGCTGCGGGCTGAGCGGCGAGTTTCCGATTTAAAGCTGAGCTGCGAGGAAAATGGCGGCGGGAGG|TTTTTCCAGTGGAGGACAAGCAGATAATTTGAGGGCCAACGATGGAACAGTAAGGTTTATGTATTTATTCTTCCTGCTGGGTCACTGTGGATCATCTGTGTCCCTCTGTTGCAGACTACCTGTCAGGCAGCCCTCTCAGAATTTGGGCAATTGCTCCTTCCCTGCTCCTTCGGACATAGGGTAAGGGTTCCTACCTGTTGTGAGTCCA	4	0.641814	0.268997	0.237153	N	N	3.0936	3.4132	3.0936	14	0	0	N	0	N	N	16531	0	ENSG00000124151	ENSG00000232551	+	+	20	1	46285621	107348488	utr5p	downstream	NCOA3	RP11-233E12.2	46130601	107347540	+	-	0	46211927	107078408	+	-	Y	-	-	N	output	1	1	1	1
87480	TCTCTCTCTTTTTTTTTTTTTTTTTTTTTTTGTTGTTGTTGTTGTTGTTGTTTTGAGGCAGAGTCTTGCTCTGTCGCCCAGGCTGGAGTGCAGTGGCACGATCTCGGCTCACTGCAAGCTCTGCCTCCCGGGTTCACGCCATTCTCCTGCCTCAGCCTCCCAAGTAGCTGGGACTACAGGTGCCCGCCACCACGCCCGGCTAATTTTTTTTGTATTTTTAGTAGAGACGGGGTTTCACCATGTTGG|CCAGGATGGTCTCCATCTCTTGACCTTGTGATCCACCCGCCTCGGCCTCCCAAAGTGCTGGGATTACAGATGTGAGCCACCGCGCCCGGCCGCAGTAGCTATTATTTATTGAGTTCCATTATGTAGTGTTCCTGATAG	12	1	0.436864	0.790883	N	Y	3.17664	3.57337	3.17664	0	0.479616	0.436251	N	0.414568	N	N	421	9	ENSG00000146263	ENSG00000092529	+	+	6	15	97731093	42704516	utr3p	intron	MMS22L	CAPN3	97590037	42640301	-	+	0.457933	97591767	42676420	-	+	Y	-	-	N	output	1978	1	612.571	20
13809	CAGCCCGGGCCCGGCGAGGCAGACCACTGCCGCCGCATACTGGTGCGAGATGCCAAAGGGACAATTCGGGAAATTGTCCTGCCTAAGGGCCTGGACCTGGACCGGCCCAAGCGGACACGTACATCCTTCACTGCCGAGCAGCTGTACCGCCTGGAGATGGAGTTCCAGCGCTGCCAGTATGTGGTGGGCCGCGAGCGCACTGAGCTGGCCCGCCAGCTGAACCTCTCCGAGACCC|AGCCTACAGGACTGTGTGCAGCGTGAACGGGCCCCTGGTGGTGCTGGACCGGGTCAAGTTTGCCCAGTATGCGGAGATCGTCCACTTCACCCTCCCAGATGGGACTCAGAGGAGCGGGCAGGTGCTTGAGGTGGCTGGCACCAAGGCGATTGTTCAGGTGTTT…	18	0.70451	0.778508	0.703071	Y	Y	3.32593	3.44297	3.32593	0	0	0.00223714	Y	0.00223714	N	Y	30	368	ENSG00000116035	ENSG00000116039	+	-	2	2	71160576	71192536	coding	coding	VAX2	ATP6V1B1	71127720	71163012	+	+	0	71148415	71170788	+	-	N	-	-	N	output	1	0	1	1
29934	CAGCTGGTTGTGGTATGAACGGGAGGTGACCCTGCTGGAGCGATGGATCCAGGACCTGTGCACAAGAGTGGTGCTGAGGATTGGCAGTGCCCACTTCTATGCCATCGTGG|GCTGGTGAATTACCAGATCTCTGTCAAGGGCAGTAACCTGTTCAAGTTGGAAGTGCGTCTTTTGGATGCAGAAAACAAAGTCGTGGCGAATGGGACTGGGACCCAGGGCCAACTTAAGGTGCCAGGTGTCAGCCTCTGGTGGCCGTACCTGATGCACGAACGCCCT	9	0.000673373	0.981965	0.755433	N	Y	3.68105	3.77105	3.68105	108	0.900361	0.891303	N	0.900361	N	Y	1085	1512	ENSG00000228315	ENSG00000169919	+	-	22	7	24059543	65447301	intron	coding	GUSBP11	GUSB	23980674	65425671	-	-	0	24057196	65441189	-	+	Y	-	-	N	output	1	0	1	1
112133	ATGGCTGTGGGAACGACCAGGAACTCCACTCTGAACGTGTCATGGTTCCCATCGTAAGTAGCTTTGAACTTGCTATAAATCAACCAGACCGTGGTGAAGGAGCAGGCTATGTAGACCACCTTCATACACGTGTTGTAGAGTGAGATGTAGTTGGTGAAGAGGTCCAGATATCGGGCAGTGAACACCACAGCAAACAGGACCTGGCTCTTCCCTGAAATT|CCTGGGTTCTGTGCCTCCTGCCTGCGTCCGGCCAGGCGTCTGGGCGTCCCCGGCTGCCTGTGTCCTCCTGTCTGTCCAAACAGCCCCTATCAGCAGTGGCAGCCTGGCCCCCATTAGACCCCCCACTCTGTGTGTGTGTGTCTGTGTGTGTGTCCCTCCTCAAGCTCTGGGGGTGTTGA…	17	0.884601	0.651275	0.673976	Y	Y	3.40489	3.20505	3.20505	431	0.995272	0	Y	0	N	N	568	31	ENSG00000105438	ENSG00000105464	-	-	19	19	48894810	48948187	coding	upstream	KDELR1	GRIN2D	48885827	48898132	-	+	0	48893780	48897311	+	-	N	-	-	N	output	1	0.115741	1	1
24983	ACAGGGCAGCCTAGTTACTTGCCCAGTCACCTAGTTAGTGAGAAGCAGAGGTGGGAACCTAGCCAGTCTGCTTGCAGCCCCAGTTCTCCTAAGCCCTGTACTAGGCTTCTGAGGAAACCCAAACACTGTCCACTGGTCTTCCTAAAACACTCCCCCAAAGTTCTTCATCTGCTTCACTGGCAAGTGCACAGCCTGGGTGTATGCGTGCCACTTCCCTC|CACAATTTTTCTAATACAGTGGCTTGTTAACTCTGAAGGCAGGCTTCCTTTGGAACCCTTTAGAAATTTACCTTTATAGTTTATGAGATGATATCCAGAACTCCTAAAGGAGTAAATATTGGAGACAAGACTTGAAAGAGAGAGCCAGCAGTAAGAAGTAAGGGTTCTGAATTTCTTTCC…	12	1	0.577672	0.678715	N	N	3.55976	3.6036	3.55976	0	0	0	N	0	N	N	7	940	ENSG00000228340	ENSG00000141376	-	-	20	17	59102516	59470199	intron	intron	RP5-1043L13.1	BCAS3	58662895	58754814	+	+	0	58845404	59287702	-	-	Y	-	-	N	output	1	0.488152	1	1
38988	GCTGCTGAGCCGTGAACGCTGTGCGGCTGCGACGTTGTTTGCGGTGCTGGGAACCATAACGGGCCTCCAAGATGATGTCAGCCAGGCGCTCAGCCAATGTAAGCGCATGCACTGAAGGCCGGTAGTCGGGGGCATGCTGGGCCTGCTGGGCTGCCTGCTGGTGCAGGTTGTACATGGCGCTGAGTGAGTTCATGGCGTGCAGTGAGTAGCCGTTCACCCCGTAGTGCTGCATGGCGGCATCCG|CCTGAAGGTTCCTAGACCAAGGCCGCGTCTTCGAGGGCAGAGGCTGGCTGAGCGCCGAACCACCCTCAACTGGAAAATTCGTGCAGAATCGCAATCCAGAGAGAAAAGGCGCACTTGGTGGCAGCTGAGTTTGAACGGGATCTGCGCGGGCGAGA…	1	0.585243	0.934896	0.920997	Y	Y	3.66592	3.71042	3.66592	0	0	0	Y	0	N	N	27	0	ENSG00000197587	ENSG00000225667	-	+	1	1	46979898	46948147	utr5p	downstream	DMBX1	LINC00505	46972668	46921495	+	+	0	46972672	46956456	-	+	N	-	-	N	output	1	0	1	1
13756	CTGTGTTTGGTGGTGACGTGGGACACTGCAGCTCGGCCAGAGTGGTAGAAATGTCCTGGTGTAGGCTTTTCTGGCTTTGCCCGTCTAGCTGCTCCAAGCCAGGCTGGAGGAGGAGGAGAAGGAATCACCTGTGGTACGCTGGAGCCTGCATGTGGCGTGACTCTGCAGCTCGCCTCGTGTGACTGATGGCAGCCACGGAGACTGCAGCTCGACAGGAGT|GAATTATCAGGAGTCGGCGCCGTGGCAGCTTTGGGATAACTTGAGGGCGCATCCTGGGGAAGAAACACCTCCTGTCCGTGGTGCTGACTGCGGAGGACAGCGCTTCGGCGTGGCTTCTCCGTGGCCCAGCTTCTTTGGTGCATTTTTCTTTCATGGTGAGTACA	6	1	0.898715	0.969634	N	Y	3.4744	3.75744	3.4744	0	0.689834	0	N	0.416159	N	N	16	1995	ENSG00000196604	ENSG00000163040	+	-	2	2	130886795	132291239	utr5p	downstream	POTEF	CCDC74A	130831108	132285248	-	+	0	130885283	132310585	-	-	N	-	-	Y	output	3	0.801653	1.8	1
13799	AGTAACAGGGAACCTCTCCCACCTGCCCTTCTCTTCAGGGACAACCCTCCATAAATGTGTGCCAAGAGGGTCTCCTTTCCTGTCTTCCTCTACAGAGAATGCTGCTCGGTCCTCCTACCCCTCTTCCCGAGGCCCTGCTGCCATGTTGTATGCCCCAGAA|GGCAGGAATAGAGTTGGAGCGGTGCCAGCAGCAGGCGAACGAGGTGACGGAAATTATGCGTAACAACTTCGGCAAGGTCCTGGAGCGTGGTGTGAAGCTGGCCGAACTGCAGCAGCGTTCAGACCAACTCCTGGATATGAGCTCAACCTTCAACAAGACTACACAGAACCTGGCCCAGAAGAAGTGCTGGGAGAACATCCGTTACCGGATCTGCGTGGGGCTGGT	11	0.494955	0.440009	0.481425	Y	Y	3.51424	3.47076	3.47076	0	0.993766	0	Y	0.987532	N	N	316	92	ENSG00000118640	ENSG00000168899	+	-	2	2	85809154	85820535	utr3p	coding	VAMP8	VAMP5	85788685	85811531	+	+	0	85808998	85811616	+	-	N	-	-	N	output	1	0	1	1
42163	GAATTCTGAGTTCTTTGCTTCTTTAAAACTTGCTCCACACAGGGTAGTCAAGCCAACTCTCCATACCTTTAAAAGGTATGACAGGAACTGTCTTCATGTCCTTACCCAAGCAAGCCATCCACGGATAAAAACGTTACCAGGAGCAGAACCGTTAAGCTGGTCCAGACAAGTTGGACTCCA|CCATTTCAACTTCCAGCTTTCTGTCTAATGCCTGTAATTTTAATACAAAATTGTCAGCAAAAAATATTTTAATGGTAGATTGGTGGTACACTGCTTAACCATTAACAGCAAACCACAACTACCCCAGATACATCAGACAGATAGTACATCTCTTCATGATTAAATCTGCTGAACTATGCAACCATCATAGTATC	27	0.814721	0.964912	0.460923	N	Y	3.78209	3.40745	3.40745	35	0.955674	0	N	0.080237	N	N	957	0	ENSG00000112159	ENSG00000234741	+	+	6	1	90529442	173838020	intron	intron	MDN1	GAS5	90352218	173833038	-	-	0.955674	90431077	173835314	-	-	Y	-	-	N	output	1	0	1	1
109659	GCTATGAGTGGGAGGACCGCTGCAATGAGCCTTGAAGCCTTGGGCATGAGCCTGGGTGGAGCTGTCCCAGGTGCAGATCTTGGTGGTAGTAGCAAATATTCAAATGAGAACTTTGAAGGCCGAAGTGGAGAAGGGTTCCAGT|GTGAAACAGCAGTTGAACACGGGTCAGTCGGTCCTGAGAGATGGGCGAGCGCCGTTCCGAAGGGACAGGCAATGGCCTCCCTTGCCCTCAGCGGATCGAAAGGGAGTCGGGTTCAGATCCCCGAATCCGGAGTGGCGGAGATGGGCGTAGTGGAGTTGATGGCATACGAAGACGCCAATCCTGAGTGTCAATCAGCCGTTAAGTCATTAAAAGGAA	116	0.356761	0.63984	0.520178	N	N	3.45298	3.48913	3.45298	0	0	0	N	0.304759	N	N	0	1	ENSG00000201966	ENSG00000153823	+	-	19	2	24187309	230136001	downstream	intron	RNA5-8SP4	PID1	24187160	229715242	-	-	0.220487	24184077	230045634	-	+	Y	-	-	N	output	1	1	1	1
61820	CGACCTCCGCCTGGGACCGAGAGGAACCCGCGCCCTGCCCTGCCCCGCCCGGCGCGCGTGGGCCTGAGTCAGGCGCCTCAGCACGGGGACCCCCGGGCCGGCCTTCACGCCGCAGAGCCGCTGCAGGTGAGACTGTGGCCCACAGACACTGCTTGCAGCAGGCAGAGGATGTGGGAGCCTCGTGGGAACCCCCCCGACTTGTCCACTGAAGTAACAGCAGCAATGACCTTCCCTCGGGAATTCCACCTCTGCGTTTTTCCCTCCA|GGAGGGCCCTCCTGGACCCGGGAGCGGACCCTGGTGGCGGTGAAGCCCGATGGCGTGCAACGGCGGCTCGTTGGGGACGTGATCCAGCGCTTTGAGAGGCGGGGCTTCACGCTGGTGGGGATGAAGATGCTGC…	5	0.274373	0.936995	0.420345	Y	Y	3.15576	2.9919	2.9919	0	0	0	Y	0	N	Y	31	718	ENSG00000236829	ENSG00000103202	+	-	16	16	442960	460367	intron	coding	Z97634.5	NME4	432097	446725	+	+	0	433429	448990	+	-	N	-	-	N	output	1	0	1	1
18513	CTCCCCTTACCTGTTCTTCCTTTAAATAACCACCCGCCCTCCCTCAGGACCAGCCCGGAAGTCTCTCCAAGAGCCCCAAAGTCCAGGAACCCCCACCCAAGGATTCAGACACAGAACCCACAACCCAGGGCCCCTCGGAACG|AGGAAAGGTTATCAGGACAGGACGCAGGGAGCCAGAAGACCATCTGAAGGAAGCCTGCTTCCAACGGGCCCAGCCTCCAGCCACCGCTCCTGGGGCAGCGCCATTGCTCCTGGCTCTCAGGCTGCCAGTCTCCCACACCGACGCTCTACTGCCCGCATCTCGGCCAGCTGGGTCACCCAGCCCCTTTCGACTCTCCCCTGGCACGCAGCCTTCTCCTTCACTCGGCCTGCCTCGCTGCTGCTGTAATTCCTCTTGT…	12	0.582677	0.84883	0.734343	Y	Y	3.2232	3.27399	3.2232	0	0.992975	0	Y	0	N	N	868	0	ENSG00000087152	ENSG00000260793	-	-	17	17	42277481	42301078	intron	intron	ATXN7L3	RP5-882C2.2	42269173	42298769	-	+	0	42276298	42299830	+	-	N	-	-	N	output	1	0	1	1
114463	CCATCAGCAAATCTCAATTTGTCAAGATTCATGACAGATTCTTCCCCAGCGTTTGGTTTAATTGGAGGGACTTTATCTCCAGGCCTGCATGACTCTTCGATGCTCAGGGCACATGCCTGACCAAAGACAACCAAGTCCAAGAGCGAGTTTGCCCCGAGCCGATTGGCACCATGTACCGAGGCACAGGCGGCCTCCCCACAGGCGTACAGGCCGGGCACAATCTGATCCTGGCCATTCACGTGCCTCAGGACC|TGATTCTACCTGCACTTCAGATGCTTAAGACATGTCTGTTTTCTCCACTTTCCCCAACCAGATTGTGAGTCGCTTTCACCTAAGGTCTTGTTTTTTTTTCCTTTTTCTTTTTCTTTTTTTTTGAGACGGAGTCTCGTTCTGTCAC	13	0.865818	0.545378	0.897493	Y	Y	3.65914	3.67018	3.65914	0	0.993121	0	Y	0	N	N	110	0	ENSG00000185986	ENSG00000248126	-	-	5	5	1594735	1598362	intron	upstream	SDHAP3	CTD-2012J19.2	1568637	1598242	-	+	0	1594510	1597842	+	-	N	-	-	N	output	8	0	4.44444	2
61677	GATCTTCAGACTTCAGTCTATTGGGGGGCAGGGTGAGTCCTGGAGAGACGGTGCCCCACGCAGCCAAGGCAGGGTGAGGGAGGTCACACCTCAGCACATTCTCTTCTGTGTGACGTTGGAGATCATTAACCTGTGGACCCTAACAGCTGCCACCACCACCTTCAGGAATTCAGGTCCTCCCTGCCTGGCACGTTGGCCAGCACTCCCACGGCCCAGCC|TCTATGATGTCCCTGTCGGTGCGGCCGCAGCGCCGTCTGCTCAGCGCCCGGGTCAATAGGAGCCAGTCCTTCGCAGGCGTCCTCGGCAGCCACGAGCGGGGGCCCAGGTACGCGGCCGCGCAGGGTTGGTGGGGTCAAAGGGCGTCAGATGGGGCTGGGTCTGGGGGTGCGTAGTGAGAG…	9	0.908934	0.763948	0.15628	Y	Y	3.19553	3.40017	3.19553	0	0.995294	0	Y	0.0258504	N	N	0	617	ENSG00000261255	ENSG00000039523	-	-	16	16	67562578	67580689	intron	coding	CTD-2012K14.1	FAM65A	67551610	67552321	-	+	0	67552288	67572347	+	-	N	-	-	N	output	1	0	1	1
38532	AAATCACAGTTTGAGAAGTTTGTGCGTTTTTGCTTCATTAAAAAAGACAGCACACTGGATGCTGCTGAAGAAATCATCAAGGCATGGAGTGTACAGAAGTCTTGATTTGTGCAGAATGGATTAATGTTTCTGTTAGATGACCTAGTATGGAATTGTTACTTAGTGCTGCCACCTGCTGGATGTTAAA|AGAATGTAGAAGCGAGGCCTGGAGGTGAAGCAGCCATCTTCCATTCATGCCACAGCTAGCATGAGGGTGAATGTCTATATAATAAGGATGGCAGAGCAGAAAGATGAAAAGAGACTGGAACTCTGGAAGCAGTTTGAAGCCACTGTACCTACCCCTACCTTGTAATGGATGAGACAAATAAACCCCTATTTGTTTAAGC	10	0.911115	0.524523	0.560299	Y	Y	3.56229	3.65654	3.56229	0	0.994666	0	Y	0.983999	N	N	171	0	ENSG00000137944	ENSG00000235308	+	+	1	1	89458636	89389527	utr3p	upstream	CCBL2	RP11-82K18.2	89401456	89389053	-	+	0	89401784	89386923	-	+	N	-	-	N	output	1	1	1	1
92863	AAACCATGATTCGCAGGTGTTTGTTTAAAAAAAAAAAACCCACTCACCATCTCCACTGGTCCTTCCTTGAATGTCACTTAAAGTGAGCCTCTCGCCTCCTTCCCCTCTGAGTGGAGCAGTTTATGCCCAGGGGGTTGCGAAGAACAGCGAGGGCATTCATCTGCTCACAGGCTGGTTAAAAAGGCACGTGGGCTGCAGCCTGCGGGACTCTCATTTCTGAGGCCACTTAGG|AGGCACAGGAGAATCACTCGAACCCGGGAGGTGAAGGTTGCAGTGAGCCAAGATCGAGCCACTGCACTCCAGCCTGGATGACAGAGCGAGAATCCATCTCAAAACAATAAAAATAAAAATAAAGGCTGGCCGTTCTGACTGTGTACCAGGTGTTGTGCTAAGCATCT…	17	1	0.664509	0.24565	N	N	3.50426	3.55042	3.50426	0	0	0	N	0	N	N	55	7	ENSG00000124243	ENSG00000228340	+	+	20	20	49493714	59102516	intron	intron	BCAS4	RP5-1043L13.1	49411431	58662895	+	+	0	49430579	58845845	+	+	N	-	-	Y	output	30	0.846715	7.44444	1
38908	GCTGCTCGACCTGCTGGGAGTTGTAGTCGCCTTCCGAGGCCTTGACTTCGTCCTGGGAGTGGCTCGAGCCGGTTAATGGGGGTGGGCCGGGAATGGACCAGTCGAGACACCAATTCCAGGGTTCGGTTGCGCTTCCGTCGCTGTTTCCTTTCGTCACTTTGTGGGGAAAAGTGGTAGCAATCATACCTCTTCTTGAAGGGCTGCAGAGGGGGTAGATCCTGTTTGAAT|CTCCATTCTCTCACACACGTTGCAGACACAAATCACTGACGGTTTCCACGTGCTGCGCTCGTGAGCGGAGGTGTTCAAAGAGGGGGCAGATGAGTTACTTCCCGAGACGGAACCGGGGGTCCCACGTCCGCCGCCTTCAGTAGCACAACCAATCTCTGAACACTCAAACC…	28	0.88145	0.701232	0.617693	Y	Y	3.42255	3.32267	3.32267	0	0.995249	0	Y	0.980996	N	N	449	365	ENSG00000118292	ENSG00000159208	+	-	1	1	150253327	150259505	intron	upstream	C1orf54	C1orf51	150240600	150254953	+	+	0	150241729	150254422	+	-	N	-	-	N	output	1	0	1	1
83328	GCGCCATGTTAGGACGAAGGGGAAGGAGGAGAAGCGCTTAAAGCGGCGGGAGCGGTGCGGGAGAGGGGTTGGACCCAGGGCTGAGGCAGGCCCCCCCCTCCCTCCCGCCTCAGTGGATCATGCCCAGGGCGGCAGCGGCGGCGGTTGCGGGGGGGAAGTGACTGGGCGGTGCCGGCGCCGGAGACGATGCCGTT|GCCAGAAAATTTGCAGCATACGTAGTTGCTGCTGGACTCCAGTATGGAGCGGAAGGAGGCATGTTACACACATTTTTTAAGATGGCTTGGTTGGGCGAGATTCCTGCATTACCAGTTTTTGGCGATGGAACAAATGTAATTCCAACAATCCATGTTCTTGATCTAGCAGGAGTGATACAAAACGTCATAGA	10	0.90386	0.330922	0.585096	Y	N	3.40017	3.73553	3.40017	0	0	0	N	0	Y	Y	2808	127	ENSG00000090060	ENSG00000140057	+	-	14	14	97033448	96955764	coding	coding	PAPOLA	AK7	96967770	96858448	+	+	0	96968937	96904172	+	-	N	-	-	N	output	1	0	1	1
217	ACACTGGATGTGGAGCTGAGGGGCTCCTAACCCAGACTTAGAGGGTAGTCAGGGAAGGCTTCCTGGAAAAAGGATAGCTGAGTATACGATACATTAGGCCTGGGGAGGGATCTCAGGATTCACAGAAACATGGATCCTGGATTGTAAAATCACAGAACCAGAGACTCTTACATCAAAGCATTCAGAGTTTAGGGTCCAGATTTTCCCTACTTCACTTACTTTTTT|TTTAGCTCCCATCTGCACACCTGGATCAAGGTAGCCTCTCTGCACAAGGGCAGGTGGAGGCACAAGATGGCAGTTGTGCAGGGGCAGGTAGGCACGAGCTGCAGCGGCTGCCCTGGGACACAAGGTACAGATCTGTGGATGTGCTGGAGGGAGGTTCTCTAAAACCCTCTCTT…	4	0.999431	0.538231	0.701942	N	N	3.01022	3.59169	3.01022	3	0	0	N	0	Y	N	218	137	ENSG00000137486	ENSG00000149243	+	-	11	11	75062873	75141674	intron	coding	ARRB1	KLHL35	74975226	75133438	-	-	0	75010500	75137651	-	+	N	-	-	N	output	1	0.396135	1	1
61864	TCGGCAGTACTCAGTGGAAGGGTGATATTATGACACTGATACTGCTATTTTGAAACCTGGAGGATGGAAAGGTGCAAAAATCTATCACCAGCAACAGAAGGTCAGAATGGCGGCAGCGGA|GCATCGTCATTCTTCAGGATTGCCCTGCTGGCCCTACCTCACAGCTGAAGCTTTAAAAAACAGGATGGGCCGCCAGCCACCTCCTCCAACTCAACAACATTCTATAACTGATAACTCCCTGAGCCTCAAGACACCTCCCGAATGTCTCCTTCATCCCCTTCCACCCTCAGTGGATGATAATATCAAGGAGTGTCCTCTTGCTCCTCTTCCACCCTCAGTGGATGATAATCTGAAGGAGTATCTCCTGGTCCCTCTTCCACCCTCTCCTCTTCCACCCT…	18	1	0.671835	0.943487	N	Y	3.66017	3.55298	3.55298	410	0.983374	0	N	0.966748	N	Y	3161	806	ENSG00000196696	ENSG00000196436	+	-	16	16	70099851	74425978	intron	coding	PDXDC2P	NPIPL2	70010200	74411156	-	+	0.983374	70010714	74425289	-	-	N	-	-	Y	output	7	0	4.66667	1
61896	GGGGCCTCTGGGCCTGGAAAGCGGGGACAGGAGCCCAGAGAGTCTGCTGCCTCCGATGCTGCTTCAGCCCCCTCAAGAAAGTGTGGAACCTGCAGGGCCTCTAGATGTGCTGGGCCCCAGTCTCCAAGGGCGAGAATGGACCCTGATGGACTTGGACATGGAGCTGTCCTT|GCCCCGACAATGGGCAACGCGCAGGAGCGGCCGTCAGAGACTATCGACCGCGAGCGGAAACGCCTGGTCGAGACGCTGCAGGCGGACTCGGGACTGCTGTTGGACGCGCTGCTGGCGCGGGGCGTGCTCACCGGGCCAGAGTACGAGGCATTGGATGCACTGCCTGATGCCGAGCGCAGGGTGCGCCGCCTACTGCTGCTGGTGCAGGGCAAGGGCGAGGCCGCCTG…	5	0.740794	0.44479	0.360413	Y	Y	3.44037	3.3572	3.3572	0	0	0	Y	0	N	Y	2999	640	ENSG00000102878	ENSG00000140939	+	-	16	16	67203848	67209643	coding	intron	HSF4	NOL3	67197288	67204057	+	+	0	67203004	67208065	+	-	N	-	-	N	output	1	0	1	1
122	TCGGCTCCCAGCTGTCTCCTGAACAGGGAAGCTCAGGCATTGAGATGCTGGAGACAGACACATTCAAATTGCACTGCTACCAGACACTGACAGGGATCAAGTTTGTGGTTCTAGCAGATCCTAGGCAAGCTGGAATAGATTCTCTTCTCCGAAAGATTTATGAGATTTACTCAGACTTTGCCCTCAAGAATCCATTCTATTCCTTAGAAATGCCTAT|CAGACTTAGTGAGCGGCTACCCAGGACCAGGCATGAAACAAAGACCTCACCCAGGTGGATGTCAAGGGCCCAGGAGGGACGAAGCTTTTTTTTTTTTTTTTTTTTTTTTTTGAGACAGAGTTTCAACTCTTGTTGCCCAGG	20	0.261026	0.656947	0.806823	N	N	3.39591	3.55976	3.39591	0	0	0	N	0	Y	N	410	6	ENSG00000196655	ENSG00000177103	+	+	11	11	118896164	117688240	coding	intron	TRAPPC4	DSCAML1	118889142	117298489	+	-	0	118892593	117386241	+	-	N	-	-	N	output	1	0	1	1
38950	GTCAACAAAGATGGGAAGCTGGATTTTGAAGAATTTATGAAGTACCTTAAAGACCATGAGAAGAAAATGAAATTGGCATTTAAGAGTTTAGACAAAAATAATGATGGAAAAATTGAGGCTTCAGAAATTGTCCAGTCTCTCCAGACACTGGGTCTGACTATTTCTGAACAACAAGCAGAGTTGATTCTTCAAAG|GTGATTGGCAAAGGCAGTGAAAAGTCTGATGACAACTCCTATGATGAGAAGTACCTGATTGCCACCTCAGAGCAGCCCATTGCTGCCCTGCACCGGGATGAGTGGCTCCGGCCGGAGGACCTGCCCATCAAGTATGCTGGCCTGTCTACCTGCTTCCGTCAGGAGGTGGGCTCCCATGGCCGTGACACCCGTGGCATCTTCCGA…	9	1	0.589717	0.494482	N	N	3.44975	3.56233	3.44975	0	0	0	N	0	N	Y	1243	1273	ENSG00000085491	ENSG00000031698	+	-	1	1	108743471	109780791	coding	coding	SLC25A24	SARS	108676658	109756540	-	+	0	108724563	109777832	-	-	N	-	-	Y	output	1	0	1	1
235	GCCAGCTGGTCTCAAACGCTCACGCGCTCGTTGGCTCCCTTTAGTCGCAAGCCTGGAAGTTGGTGACTGTAGACACAGGGCCCACGGGCTTCGTGCTGTGACCGTGAGCAGGTCATTTGGATCTCAGAGTTTGTGTCTTCCGCTGTAAAATGAGACGCCTGGACTCGGTGGCGCTTTCCGCACAGTTCGGGGGACGGGGACGGGGCCTGGTTGTCT|GGTAGGTGATGCTCTGATGCTGCTGCCTCTTATGAATTGACGACAGGTGCAGAGAGAGAATAAACTGTGTCTAAGACTGGACCAGAGAGTGAGTGTGCTGGAAGCCACCATAGGAACAAGCGACCTGTTTGGCAAGGAATACAGCATCCTTCTGAGA	7	0.592668	0.990427	0.905531	Y	Y	3.30956	3.40054	3.30956	0	0	0	Y	0	N	N	135	18330	ENSG00000215504	ENSG00000137501	+	-	11	11	85565986	85522184	intron	intron	AP000974.1	SYTL2	85563600	85405267	-	-	0	85565740	85469158	-	+	N	-	-	N	output	1	0.333333	1	1
34511	GGCGGGTGCCCCTCCCCCAGCCTCGCTGCCGCCTTGCAGTTTGATCTCAGACCGCTGTGCTAGCAATCAGCGAGATTCCGTGGGCGTAGGACCCTCCGAGCCAGGTGTGGGATATAGTCTCGTGGTGCGCCGTTTTTTAAGCCGGTCTGAAAAGCGCAATATTCGGGTGGGAGTGACCCGATTTTCC|AGAATTATAGACCAATCCAGCAATGTGGAGATAGCATCTTTTCCAATCTATAAGGTGTTATTCTGTGCACGTGGACATGACGGAACAACAGAGAGCAATTGCTTTGCATTTACAGAGAGTTCCCATGGTTCGGAAGAATTTCAGATACATGTTTTCTCCTGTGAAATTAAAGAGGCAGTAAGCAGAATTTTGTA	4	1	0.939923	0.229046	N	Y	3.48537	3.67953	3.48537	6	0.962665	0	N	0	N	Y	83	214	ENSG00000144306	ENSG00000152061	+	-	2	1	175294303	174964445	intron	coding	SCRN3	RABGAP1L	175260458	174128548	+	+	0	175274953	174210621	+	-	Y	-	-	N	output	23	1	13	5
25003	TCTTAGAGGGTGGAACTGTGAAAAGCCCACCACAGATCCTCAGAATCCCCATGTTATGACGGGTGACTTCCTCCTGCCTTGGCCAGGATTGCAGCACATCAAATAGTGGCCCTTGGTTGCCAGGCCCTTCCTCTCACTCAGCAGCCCACGAGCTTCCCTGACATTTAATCAGAAAATGAGTGCCAGAGGGGTAAGCCCTGGTGGGGCATGATTTTAAATTTGCATACATCGGAGTG|GCCCGAGCCCGATTGGAAGCAGGTGCGTGGTCGCTTCACTCTCCCCGTGCACACCTTGAGTTATAGCTCTCGCTGCGCACAGAGGGCACCACACGGGGCCCGACACACACACACACACACACACACACACACACACACACACACACACCATCACTTCATGGG…	90	0.836322	0.825466	0.534915	N	N	3.49385	3.64553	3.49385	0	0	0	N	0	N	N	780	0	ENSG00000240849	ENSG00000267131	+	+	20	17	48770335	59477604	intron	intron	TMEM189	RP11-332H18.5	48697663	59439029	-	-	0	48726608	59475920	-	-	Y	-	-	N	output	21	0.215962	1.52817	1
94013	GAAGGTGTCGGCTCACATGTTCCAGCTCTTCAGGGCACAGGAAGTCTGGTGCCCCCTCGGTAGCGAGGAAGCGGCTGTAGGCCTCCGAGCCACCCTCGGCCAGTGCATCCACCGCCAGGCGGTAGTACTCTTTGTAGTGAGGCGGCAGGTACCCGGGTGCCAGTGGGTTGTCCCCCTGCGAGGAGCTCTGAGAGCGACGGGCCATGTTGGGGCCAGGGGCCTGGCC|TTGGGTCTGCAGTGCTTCGAAGCCCTCACTCCGGAGCTGCTCCAGGGCCACGGCCAGCTGCAGCCCCTCCACGTGTACCCAGGCCTGCTCCTCCTGTAGCTGCTGCAGCCACAGCTGCTCCTCCTGTAGCTGCTGCAGCCATAGCTGCTCCTCCCGCCACAGCTGCATCTGC…	6	0.440282	0.669157	0.936672	Y	Y	3.37552	3.52784	3.37552	0	0	0	Y	0	N	N	2787	1887	ENSG00000180921	ENSG00000203499	-	-	8	8	144815971	144828507	utr5p	intron	FAM83H	RP11-429J17.6	144806103	144816310	-	+	0	144815866	144819823	+	-	N	-	-	N	output	1	0.613953	1	1
92936	CTGAGGCCGAGAAGCAGTACGAAGACTCCTGCCGCGTATACCAGGCATCCAGCCCCGATGAGGTGGCCCTGGTACAGTGGACGGAAAGTGTGGGCTTAACCCTGGTGGGCCGAGACCAGTCTTCCATGCAGCTGAGGACCCCTGGCGACCAGATCCTGAACTTCACCATCCTACAGATCTTCCCTTTCACCTATGAAAGCAAACGTATGGGCATCATCGTGCG|GGTGTGTGAAGCTGCCTACGGAGTACCAGAGAGGAAGATGGGAATAAAAGGGGGCACATGTACTTGGACTTAACTGGGACCCTGGAACCAGGAAGCTGGCACACGAGGTGGGCTATCTGCAATTGATCATACACATTTCCTTTTATTTAGTCATTGAGCAAATATCTATTGTGCA…	18	1	0.580872	0.874748	N	N	3.58896	3.55761	3.55761	0	0	0	N	0	N	N	2957	0	ENSG00000054793	ENSG00000234967	+	-	20	20	50385173	46580799	coding	upstream	ATP9A	RP11-347D21.1	50213053	46579543	-	+	0	50255883	46574348	-	-	N	-	-	Y	output	1	0.0526316	1	1
64869	TTTCATATTATCCCTGTTGTATAGATTTTTAAAACTGGTGGCTGGGCGTGGTGGCTCACGCCTGTAATCCCAGCACTTTGGGAGGCCGAGGCGGGCAGATCACGAGGTCAGGAGATCGAGACCATCCTGGCTAACACGGTGAAACCCCGTCT|CAGACACGGGTGAAGGATCCCTCTTGGCCTGGAGGCGACTGGCCTGAGGCAAGAACGGGTTGTTCACCCCAAACGCGTTGGGCTCCTCCACCACCTTCATCTTCGCTGCACCTGCCGGCGCGGGCCCGCCGGCCGAGAGCCCGAGGAGCAACAGGAGCCGCGCCAGCCCCGCCGCCATCGCGCCGCAGCGGCCGCCGCGCGGTCACGTGAAGTGACGGTCA	24	0.87471	0.382078	0.460974	N	N	3.67424	3.59169	3.59169	0	0	0	N	0.632564	N	N	133	679	ENSG00000167625	ENSG00000090581	+	+	19	16	42732353	1413352	intron	coding	ZNF526	GNPTG	42724492	1401924	+	+	0	42731741	1402307	+	+	Y	-	-	N	output	61	1	24.3333	13
19056	AAGGTGGCCGCATTCAGAGGTGCCTTGGACTCACAACAACACCCCCACCCCCGTGTGTGCAGCCGTGTTGCCGCCCGCTGTGCTATGAGCAGTCAGAGCGCCGTCTCCACAAGAGTTTACAAATGAAAATGGAGGAAATGTCTTTGTCTGGCCTGGATAACAGCAAACTAGAGG|TGCCCGCTCCCAGCCCTTGGTGCAGTTCCAGCGCCGGGCTGCCCGCCTGCCTGTCAGCTCCACCTACAGCCAGCTCTGGGCGTCACTTACGCCTGCCAGCACCCAGCAGGAAATGCGGGCTTTCCCTGCCTTCCTGGGCACTGAGGCCTCCAGCTCAGGCAATGGCTCCTGGCTGGAGCTGATGCCCCTGACTGCTGTGAGCGTGCACCTGCTGACAGGTAATG…	8	0.302744	0.67333	0.385818	N	N	3.62192	3.12701	3.12701	0	0	0	N	0	Y	Y	868	111	ENSG00000087152	ENSG00000161682	+	-	17	17	42277481	42441243	coding	coding	ATXN7L3	FAM171A2	42269173	42430585	-	-	0	42275388	42433956	-	+	N	-	-	N	output	2	0	1.6	1
104501	CCAGAGCTGTGATGTCCAAAATTCAGGTCTCTGAGCGGCCCCTGATGTTCCTGTTGGACACTCCTGGCGTGCTGGCTCCTCGGATTGAAAGTGTGGAGACAGGCCTGAAGCTGGCCCTGTGTGGAACGGTGCTGGACCACCTGGTCGGGGAGGAGACCATGGCTGACTACCTGCTGTACACCCTCAACAAACACCAGCGCTTTG|GGTGGACCAGGTGCTCTGAGGCTGGCGTACAGACACAGCACGTGCGACGGAGTGGTGTTGGTCCGACACCACGGGGCATGGGGATACGTGTGCAACCAGGAGTGGACGCTGGCAGAGGCCTCTGTCGTGTGCAGGCAGCTGGGCTGCGGCCCTGCCGTGGGCGCCCCC	3	0.915982	0.59028	0.72214	Y	Y	3.31126	3.50376	3.31126	0	0	0	Y	0	N	Y	245	215	ENSG00000254536	ENSG00000214279	+	-	10	10	135233999	135337062	coding	coding	MTG1	RP11-108K14.4	135204338	135267432	+	+	0	135216277	135269741	+	-	N	-	-	N	output	1	0	1	1
92950	CCCCGTCCCTGCTCACCTGTCCGGTAGCCAGTGCTATTGAGGTACACGGCAAAGGTGCGGCTCTCGTGCTGTGCCTGCCAGGAGGGCGAGGAGCAGTTCTCATTGTTGGTGTAGGTGTTGTGGTTGTGGACGTACTTGCCAGTGAGGATGGAGGAGCGTGAGGGGCAGCACATGGGTGTGGTCACGAAGGCGTTGATGAAGTGCGCCCCGCCCTGCTCCATGATGCGCCGGGTCTTGTTCATCACCTGCATGGA|ACCGAGCGCCACCTGGCAGGCCCTGCGCAGCTGGGAGTGCTGGGGCCGCTTCACCTCCTTGTCGGCTAGGATCTTCTCCAGGGCCCGGGACACGAACATGCTCTTGGTCTGGCTCTCCTGCATGGCCCCGGCCCGGCGGGGGCT…	89	0.511813	0.951812	0.401531	N	N	3.53143	3.19334	3.19334	0	0	0	N	0	N	Y	6810	2194	ENSG00000196562	ENSG00000124198	-	+	20	20	46415360	47653230	coding	intron	SULF2	ARFGEF2	46285092	47538427	-	+	0	46365686	47538547	+	+	N	-	-	Y	output	1	0.201581	1	1
111787	GGCTCAGGCTCCGCGGGCTGGCTCCAGCAGCCGTGGCTACAGGCCTGCTGCTCTGCCTCCTTCACATAGGCTTCCACGCAGGCTGCTTCACACTCAGTTTGGGTGGCATTGGGCTTGGAGCTTCTGGCCACAAATCGGCAGATGGAGAAGAGGCGGCAGCCACGCTCGCAAGCGCTGATCAGAACGGCTCTGTCATAGGGAGACTCGGAGGCGCCCTCCAGCCCCGCC|CAGGGCCACGCCGGCTCCTCGCGTCCCCGAGCTTCGGTGGCCTCCTCAGCAGCAGGCACTGCAGGGACCGTAGGCTCCGCCGCGGTCTCGGTGATCATGACTGCGCAGCCCTGGCCAGGCTCCGGAGCAGGCCCTTCCGCTGCG	18	0.874381	0.181264	0.43438	N	Y	3.4268	3.33528	3.33528	0	0	0	Y	0	N	Y	125	1591	ENSG00000105696	ENSG00000006015	-	+	19	19	18731841	18703146	coding	coding	TMEM59L	C19orf60	18723682	18699495	+	+	0	18724682	18699710	-	+	N	-	-	N	output	1	0	1	1
24781	TGCTCTTTTGATGTTTTTCACAGGTCGTGGCAATTCTGCAGAAGTTCTATTCCAACAGTGAAAGTGCATTGGGGTTAAATTTCATCAATGAGCTCATCATAAGGTTCCGGCACTGTTCTAAGTGGGTTGGAAGGCAAGCTTTCGCTTTCATTTGT|CAGAGATGTCCAGAAGATGGTATCAGGAGACCGAAATGAGATCGGACTTGAGGTTCGTTGGCATATGTTGGTGAGAGAAGCCGTGGGAACAGATGCCGTCACCCAGGGAGAGGACCTAGGGAGGAGTGGAAAATGCTAAAGCCCCAGCCTGAACAACAGCAGCATTGCAGGCCTGGGCAGGAGCAGGGTGTCTGAGGCGGACA	34	0.58716	0.887602	0.733445	N	N	3.41898	3.32523	3.32523	0	0	0	N	0	N	N	1331	41	ENSG00000124224	ENSG00000121075	+	+	20	17	56884495	59562471	coding	downstream	PPP4R1L	TBX4	56806188	59529765	-	+	0	56810299	59567104	-	+	Y	-	-	N	output	1	0	1	1
38968	GGGGGAAGGGGGGAAGGTAGTTGGGAAGAAACACATTAGGCAGGTACATCAGAAGTACAGAAATAAAGGTTTGCAAGTTCTAAACACATAACATCCCAGAAGAAAAGAGGAGACACATCCCCTGAACCCAGACACATTCACCTGAGAACCAGCCATTTCTTCCTCTTCTTCCTTCTTCTCTGGGATTCCTTCTCAGGTGAGATTATCTGGACAAATCA|CACCATTTCCCAGCTTCCCGGGTGTCCAGGCTGCTTAGCTATGGATCTCCTGATACCTGCAGGTCAGAGGGCAAGAGGCTGTGGCGGCCACCTGAGCTTCCCCGAGCAAAGCACGCCGAGCACAGAAGACGACCCAGCTGAGGCTGGCAGGAGAGACGAAGGCCCCGCCAGATCCCGGAA…	25	1	0.235996	0.442646	Y	Y	3.46232	3.40319	3.40319	0	0.994804	0	Y	0.693456	N	N	0	0	ENSG00000227671	ENSG00000232347	-	+	1	1	247372795	247405125	intron	downstream	RP11-488L18.4	RP11-488L18.8	247353153	247373993	-	-	0	247365394	247373990	+	-	N	-	-	N	output	1	0	1	1
94173	TCTGGGGGGCTTCCAAGCTGGTGCCCGTGGGCTACGGTATCCGGAAGCTACAGATTCAGTGTGTGGTGGAGGACGACAAGGTGGGGACAGACTTGCTGGAGGAGGAGATCACCAAGTTTGAGGAGCACGTGCAGAGTGTCGATATCGCAGCTTTCAACAAGATCTGAAGCCTGAGTGTGT|ACGTGCAGTTCCTGGCCTCGGTGCTGCCCCCAGACACGGATCCTGCGTTCTTCGAGCACCTTCGGGCCCTCGACTGCTCCGAGGTGACGGTGCGAGCCCTGCCCGAGGGCTCCCTCGCCTTCCCCGGAGTGCCGCTCCTGCAGGTGTCCGGGCCGCTCCTGGTGGTGCAGCTGCTGGAGACACCGCTGCTCTGCCTGGTCAGCTACGCCAGCCTGGTG…	64	0.408751	0.658025	0.307699	Y	Y	3.68105	3.5136	3.5136	0	0	0	Y	0	N	N	7940	2098	ENSG00000104529	ENSG00000147813	+	-	8	8	144681711	144660819	utr3p	coding	EEF1D	NAPRT1	144661867	144656955	-	-	0	144661949	144660113	-	+	N	-	-	N	output	5	0	3.06061	1
13526	ATAGCGGATGCCTTCTATGTCATGTAAAATGCCCAAGCCAGCACGTAGTCTTTCAATACCATTCCATGCAATCATAATGCCATTATCAGTGCATAGTCTGGGAGGAGGACACAACAAAGTGCACTGTGTTGCATTTGTTAAAATTTCCAGAGCTCTGCGGATATAGAAGTTACTTGCGACACCACCAGATGCAACC|TATCATAAAGTCTTCAAGATTCATCCAAGATGTAATATATATCAGAAGTTTCCTCCTTTTTAAGGCTGAGTAATATTCCATTGTGTGTATATGTCACATTTCTTTTAACCATTCATCCCTTGATGGACACTTGGATTGCTTCCACCTTCTGGCTATTGTGAATGCTGCTGCT	11	0.506808	0.941686	0.960655	Y	Y	3.76273	3.25311	3.25311	0	0	0	Y	0	N	N	150	0	ENSG00000128694	ENSG00000253559	-	-	2	2	190627953	190630282	coding	downstream	OSGEPL1	OSGEPL1-AS1	190611386	190627430	-	+	0	190618642	190631612	+	-	N	-	-	N	output	1	1	1	1
15570	TTGAGATTTACACCCTCTCCCCCGGATTTTCAAGGGCCAGCGAGAGCTCACCGGATGCCGCCAGAACCGCGACGCTTTCCAAGGCACGGGCCCCTCTCTCGGGGCGAACCCATTCCAGGGCGCCCTGCCCTTCACAAAGAAAAGAGAACTCTCCCCGGGGCTCCCGCCGGCTTCTCCGGGATCGGTCACGTTACCGCACTGGA|CAACTCCACTACGCCCATCTCCGCCACTCCGGATTCGGGGATCTGAACCCGACTCCCTTTCGATCCGCTGAGGGCAAGGGAGGCCATTGCCTGTCCCTTCGGAACGGCGCTCGCCCATCTCTCAGGACCGACTGACCCGTGTTCAACTGCTGTTTCACTGGACGCCGCCAGAACAGCGACGCT	25	1	0.613589	0.884634	N	N	3.56592	3.37399	3.37399	0	0	0	N	0.743833	N	N	0	1	ENSG00000164326	ENSG00000153823	-	+	5	2	71016875	230136001	downstream	intron	CARTPT	PID1	71014990	229715242	+	-	0.536719	71146742	230045477	-	-	Y	-	-	N	output	2	0.986301	1.19231	1
112127	AGAACCGGGGCCCAACCCCATTTAACCAGAACCAGCTGCACCAGCTCAGAGCTCAGATCATGGCCTACAAGATGCTGGCCAGGGGGCAGCCCCTCCCCGACCACCTGCAGATGGCGGTGCAGGGCAAGCGGCCGATGCCCGGGATGCAGCAGCAGATGCCAACGCTACCTCCACCCTCGGTGTCCGCAACAGGACCCGGCCCTGGCCCTGGCCCTGGCCCCGGCCCGGGTCCCGGCCCGGCACCTCCAAATTACAGCAGGCCTCATG|ATGAAGATGTGTGTGTCTTTAAGTGCTCAGTGTCCCGAGAGACAGAGTGCAGCCGTGTGGGCAAGCAGTCCTTCATCATCACCCTGGGCTGCAACAGCGTCCTCATCCAGTTCGCCACACCCAACGATTTC…	8	0.476688	0.704901	0.524362	N	N	3.49488	3.32056	3.32056	0	0	0	N	0	Y	Y	1876	919	ENSG00000127616	ENSG00000142453	+	-	19	19	11176071	11033453	coding	coding	SMARCA4	CARM1	11071598	10982189	+	+	0	11097269	11015627	+	-	N	-	-	N	output	1	0.171206	1	1
89000	CACCTCCTCTCTCCTTTCTCTCGCCATGTGATCTCTGCATATGTCATCTCCTGTCTGCCTTCCACCGTGAGCAGCCTGAAGCCCTCACTGGAAGCAGATACTGCTACCATGCTTCTTGTACAGCCTGCAAAACCGTGAGCCAAATAAGCCGAACATTCTAAGACACTGGGATTACATGAGTGTTAGCACTCTATGACTTAATGAGAA|TGGCTCACACCTGTAATCCCAGTGCTTTGGGAGGCCGAGGCAGATGGATCACTTGAGGCCAGGAGTTCCAGACCAGCCTGGCCAACACGGCGAAACCCCATCTCTACTAAAAATACAAAAAATTAGCCAGGCCTGGTGGTGCACGCTTGTAATCCCAGGTACTTGGGAGGCTAAGGCAGGAGGATCACTTG…	6	1	0.299994	0.287502	Y	Y	3.59528	3.65385	3.59528	0	0.994858	0	Y	0	N	N	0	0	ENSG00000244879	ENSG00000259715	+	+	15	15	50659636	50652391	intron	upstream	GABPB1-AS1	CTD-3110H11.1	50647156	50651647	+	-	0	50654278	50662529	+	-	N	-	-	N	output	101	1	42	7
43140	CCCTGTGGTAACTTTTCTGACACCTCCTGCTTAAAACCCAAAAGGTCAGAAGGATCGTGAGGCCCCGCTTTCACGGTCTGTATTCGTACTGAAAATCAAGATCAAGCGAGCTTTTGCCCTTCTGCTCCACGGGAGGTTTCTGTCCTCCCTGAGCTCGCCTTAGGACACCTGCGTTACCGTTTGACAGGTGTACAGCCCCAGTCAAACTCCCCACCTGGCACTGTCCCCGGA|GCGCTTGGCGCCAGAAGCGAGAGCCCCTCAGGGCTCGCCCCCCCGCCTCACCGGGTCAGTGAAAAAACGATCAGAGTAGTGGTATTTCACCGGCGGCCCGCAGGGCCGGCAGACCCCGCCCTGGACCCCTCGCGGGGACACCGGGGGGCGCCGGGG	82	0.985118	0.754746	0.410699	N	N	3.23636	3.15782	3.15782	0	0.539651	0	N	0.961638	N	N	1	0	ENSG00000162669	ENSG00000226958	-	-	1	X	91870426	108297792	intron	upstream	HFM1	RNA28S5	91726323	108297361	-	-	0.539651	91853148	108297823	+	+	Y	-	-	N	output	4	1	1.89655	1
92110	TCGTTTCCAGCCAAGTGGACCTGATCGATGGCCCTCCTGAATTTATCACGATATTTGATTTATTAGCGATGCCCCCTGGTTTGTGTGTTACGCACACACACGTGCACACAAGGCTCTGGCTCGCTTCCCTCCCTCGTTTCCAGCTCCTGGGCGAATCCCACATCTGTTTCAACTCTCCGCCGAGGGCGAGCAGGAGCGAGAGTGTGTCGA|GCCTCTCTGCTGATGGTGGTGCCAAGCGCCAGGAGCACCTATCCCGATTTTCCATGCCTGACCTCAGCAAAGACTCTGGAATGAATGTGTCTGAGAAGCTGAGCAACATGGGCACTCTTAACTCGTCCATGCAGTTCCGGAGCGCAGAGTCAGTTCGCAGCCTGCTCTCTGCCCAGCAGTACCAGGAG…	5	0.508009	0.551514	0.605657	N	N	3.40273	3.56761	3.40273	0	0	0	N	0	N	N	6810	0	ENSG00000196562	ENSG00000241572	+	+	20	3	46415360	64086798	utr5p	intron	SULF2	PRICKLE2-AS1	46285092	64084949	-	+	0	46414792	64085601	-	+	Y	-	-	N	output	1	0	1	1
25183	GGGGGCGGGGCTCCGAGGCCCGGGCGCAACCACGGGCTCCCAGGCAGCCTCCGCCAGCCGGACCCCGTCGCCCTCCTGATGCTGCTCGTGGACGCTGATCAGCCGGAGCCCATGCGCAGCGGGGCGCGCGAGCTCGCGCTCTTCCTGACCCCCGAGCCTGGGGCCGAGG|TACCTTTGACAGGAGCGTGACCCTGCTGGAGGTGTGCGGGAGCTGGCCTGAGGGCTTCGGGCTGCGGCACATGTCCTCCATGGAGCACACGGAGGAGGGCCTCCGGGAGCGACTTGCCGACGCCATGGCCGAGTCACCTAGCCGGGACGTCGTGGGATCCGGAACAGAACTTCAGCGAGAGGGAAGCATCGAGACTCTGAGTAACAGCTCAGGCTCCACCAGCGGCAGC…	16	0.167535	0.687424	0.216079	N	N	3.15848	3.35872	3.15848	0	0	0	N	0.734318	N	Y	55	940	ENSG00000124243	ENSG00000141376	+	-	20	17	49493714	59470199	coding	coding	BCAS4	BCAS3	49411431	58754814	+	+	0	49411710	59445688	+	-	Y	-	-	N	output	1	0	1	1
112154	ATCAGGGGAGAAGGCCAGAGCACTGAGAGACTTCCTGGCGGTGTTAAAGATGTGCTGCTGCTTGTTCTCCTTGGGGTCCAAAATCACCACCACACAGCCTGCCAGGTAGGCCACATGGCCTGTGCCGGGGTCACAGGTTAGGCCACTGCTGTTCTGGGCTGTGATGCCAAGCACCTTCTCGAGTGACACC|TTGCTGCCCGTGTGTGGGCACTCCACGTTGGCCTCCCAGCATTCCTTCCTTAGCCATCGCCTCCCTTCTCTCCCCAGACGGGCACACTGCGGTTCTGTGGGACCACGGAGTTTGCCAGCGGCCAGTGGGTGGGCGTGGAGCTGGACGAACCTGAGGGCAAGAACGATGGCAGCGTTG	3	0.961711	0.645231	0.893229	Y	Y	3.69106	3.27296	3.27296	0	0	0	Y	0	N	N	2925	0	ENSG00000075702	ENSG00000267698	-	+	19	19	36596008	36536874	coding	intron	WDR62	AC002116.7	36545783	36505410	+	+	0	36546050	36510285	-	+	N	-	-	N	output	1	0	1	1
30187	CCACATCAAACATCTCCTTCAATTTTCTCTTCTTATCCAAATGCTTTTTCTTGGCACTTTCTTCTTCGTCAGGGTCAATTTCTTCCTTGTTTCTCTACATCTTCATTCTGAGTATCGGGGCCCGATTTTCCCTTGTGCACGTCCCCTGTTTCCAAGTCTTCAAAGTCACCGTAGAGCTCCT|CCTTTCACAGCTGGGGAGTGGAGTCTGGGCCGGCGCCTCGCTGTGCCGCGCTGTGCGCCTCTCCGCGCCTGCGCCGCCGCTGTGCCCCTCTCCGCGCCTGCGCCGCCGCTGTGCGCCTCTCCGCGCCTGCGCCGCCGCTGTGCGCCTCTCCGCCGCTGTCCGCCTCTCCGCCGCGCCGCCGCTGTCCGCCTCT	11	0.179238	0.639266	0.955445	Y	Y	3.34359	3.40745	3.34359	0	0.99449	0	Y	0.707963	N	N	184	0	ENSG00000236850	ENSG00000234630	-	+	22	22	22677203	22649159	intron	downstream	LL22NC03-80A10.6	LL22NC03-2H8.4	22657589	22648098	+	+	0	22657589	22652576	-	+	N	-	-	N	output	45	0.876344	7.15385	1
80354	TTTTTTTTTTTTTTTTTTTTTTTTTTTTTTTTTTTTTTTTTTTTTTTTTTGAGACTGAGTCTTGCTCTGTCGCCCAGGCTGGAGTGCAGTGGCACGATCTCGGCTCACTGCAACCTCTGCCTCCCGGGTTCATGCCATTCTCCTGCCTCAGCCTCCCGAGTAGCTGGGACTACAGG|ACTTGGATGTTGTGGGTGATGGTATGCAGTGTCCTCCTTCACCTTTGCTTTTTGATCCTTCACTAACCCTTGAAGATCATTTAGTCAAAGAAATTGCTGAAGACCCAGTGGATATTTTGGGCCAGATGCAGATGGCTGGAGATGGGTGCAGATCCCAGGGATCTCGAAATTCTGAGAAAGCCTCTGCA	1	1	0.56746	0.656664	N	N	3.57167	3.42464	3.42464	0	0	0	N	0	N	N	0	637	ENSG00000178187	ENSG00000139620	-	-	5	12	178393434	49076021	utr3p	coding	ZNF454	KANSL2	178368192	49047184	+	-	0	178393309	49048842	-	+	Y	-	-	N	output	10	1	6.66667	6
10228	CCGCAGTTGTGCCGCCATCATAGCCTACCTCATGCATAGTAACGAGCAGACCTTGCAGAGGTCCTGGGCCTATGTCAAGAAGTGCAAAAACAACATGTGTCCAAATCGGGGATTGGTGAGCCAGCTGCTGGAATGGGAGAAGACTATCCTTGGAGATTCCATCACAAACATCATGGATCCGCTCTACTGATCTTCTCCGAGGCCCACCGAAG|GGAGACCCATCGGCTCTACCGCCTGAAGCTGGAGGAGCTGACCAAACTTTAGAACAATTGCACCAGCTCCATCACGCGGCAGAAGAAGCGGCTCCAGGAGCTGGCCCTCGCCCTGAAGAAATGCAAACCCTCCCTCCCAGCAGAGGCCGAGGGGGCCGCACAGGAGCTGGAGAACCAGATGAAAGA…	21	0.567266	0.787614	0.632741	Y	Y	3.64401	3.54144	3.54144	0	0.995294	0	Y	0	N	N	214	383	ENSG00000127952	ENSG00000189077	+	-	7	7	75677322	75623977	utr3p	intron	STYXL1	TMEM120A	75625656	75616155	-	-	0	75625764	75623808	-	+	N	-	-	N	output	1	0	1	1
68036	CTTTGCATGTAACTTACAATAAAATTCCTCTGTGTGATTAGAGTCTGGCTTTCAGGAATATGTAACACCCACTTTTCTTTCTTTTTTCTTGGGAAGTCATTGCTGTTCATCACTTTTTCCATCAAGTGAAATATACAGCCTTAAAAACAATAGGCCTGGGAGTGTTTGTTTATATTTGCTTAAG|CAGTGTCATGAGGCGGAGAAGGCCCGACCAAAGGGCGGATAGGTACCGGGTTCCCGGAGAGCTGGACGCCGGCCGCGCATGCGCCCCACGGCCCGCCCTGGTTCCGCCTCCCTGGAAGAGGGGTGGCGTTGTCTCGGTAACCGGAGTAAACGGAGGCCTCCGGCAGACGCTGTGAAGAGAGGAGCCGCGGCGGTCAGTACCTTCGGTGAGT	11	1	0.967584	0.350389	Y	Y	3.35088	3.36361	3.35088	0	0	0	Y	0	N	N	700	1519	ENSG00000163611	ENSG00000206530	+	-	3	3	113234034	113160457	utr3p	upstream	SPICE1	WDR52	113161565	113005777	-	-	0	113163591	113160504	-	+	N	-	-	N	output	1	0	1	1
114508	TAAGCTGGTAGAAATGTTACAACTTGTTCATAAACTTTTTCCAAATCTAAAGATGTATTTGGTTTTAAAATAATAGAAGCCATTCCTGCTCTTCCTTCATAACCTGATATAGCCACACCATAGACGTTTGCTTCCTGTATGAAATCCAACATTCCAATAACATCAGCAACCTCAGTGGTTGCGACATTTTCTCCTTTCCAT|CTGAAACGATCCCATTCGACAGGAACCCCAGCTGGTAAAGGAGGCAGCAGCAGCAGATGTGAGTCAGGCGCATCTCGCGGTTCTTCCCCATACTGCGCTCCCGCGGCCGCGGCTTCTCGCCCGGCGCACGCCTCCAGCGCGATCCACTCCGGGGCGCAGCGGCCTCCCCGGAGCGCTAGGAGGCCGGGCGG	10	1	0.108989	0.188059	N	N	3.59169	3.62089	3.59169	0	0	0	N	0.0286559	Y	Y	79	860	ENSG00000113396	ENSG00000145808	-	+	5	5	128369335	129074376	coding	coding	SLC27A6	ADAMTS19	127873706	128795958	+	+	0	128364038	128796175	-	+	N	-	-	N	output	1	0	1	1
22431	ATGATACATCAAGAAATCTGGAATTTCATGAAATACATAGTACTGGGAATGAACCGCCTTTGTTGATTATGATTGGCTACAGTGATGGAATGCAGGTCTGGAGCATCCCTATCAGTGGTGAAGCACAAGAGCTCTTCTCTGTTCGACATGGCCCAATTCGAGCGGCTAGAATCTTGCCTGCTCCACAGTTTGG|ATCTTTGTTGAGTGCCTGGGTAGAGCATCCAGAAAGGGTCTATGAACACACAATGTCACAACAATGCCAAGGACTTTATGATAGTGATAAATGAACTTCAACACAAAAGAAATGTAAGACCCTACCAATGAGGACAGATGGAAAATAAAATCACATTTTCCAGGGTGATTTATCTAAA	11	0.465856	0.941686	0.53711	N	N	3.82233	3.43256	3.43256	0	0	0	N	0	N	N	940	6	ENSG00000141376	ENSG00000224479	+	+	17	3	59470199	63813121	coding	downstream	BCAS3	AC136289.1	58754814	63727969	+	-	0	58885365	63704223	+	-	Y	-	-	N	output	1	0	1	1
44569	CAGCACCCGCCACCGCCGCCACGGCGCACACGGCCGGAGGACGGCGGGCCCGGCGCCGCCTCCACCTCGGCCGCCGCAATGGCGACGGTCGGGGAGCGCAGGCCTCTGCCCAGTCCTGAAGTGATGCTGGGACAGTCGTGGAATCTGTGGGTTGAGGCTTCCAAACTTCCTGGGAAGGACGGGACAGAATTGGACGAAAGTTTCAAGGAGTTTGGGAAAAACCGCGAAGTCATGGGGCTCTGTCGGGAAGA|AAGCTCATGCCTATAATCCCAGCATTTTGGGAGGCCGAGGCGGTGGAGCACAAGGTCAGGAGTTCGAGACCAGCCTGATCAACATGGTGAGACCCCCGTCTCTACTAAAAATACAAAAATTAGCCTGGCATGGTGGTGGGTGCCTGT…	13	1	0.98696	0.614743	N	Y	3.42151	3.53871	3.42151	0	0.85932	0	N	0	N	N	1067	0	ENSG00000163635	ENSG00000230932	+	+	3	1	63989138	106624001	coding	upstream	ATXN7	RP5-947P14.2	63850233	106623379	+	-	0	63938055	106766459	+	-	Y	-	-	N	output	65	0.990741	10.4286	1
25155	CGCGGGGCATGCAGCGGACCGGGGGCGGGGCTCCGAGGCCCGGGCGCAACCACGGGCTCCCAGGCAGCCTCCGCCAGCCGGACCCCGTCGCCCTCCTGATGCTGCTCGTGGACGCTGATCAGCCGGAGCCCATGCGCAGCGGGGCGCGCGAGCTCGCGCTCTTCCTGACCCCCGAGCCTGGGGCCGA|GGTACCTTTGACAGGAGCGTGACCCTGCTGGAGGTGTGCGGGAGCTGGCCTGAGGGCTTCGGGCTGCGGCACATGTCCTCCATGGAGCACACGGAGGAGGGCCTCCGGGAGCGACTTGCCGACGCCATGGCCGAGTCACCTAGCCGGGACGTCGTGGGATCCGGAACAGACACAGCCCTTGACGTAGCAGTAAAAACCTTCCCCCCTGAGA…	27	0.5551	0.80745	0.103853	N	N	3.1072	3.41104	3.1072	0	0	0	N	0	N	Y	55	940	ENSG00000124243	ENSG00000141376	+	-	20	17	49493714	59470199	coding	intron	BCAS4	BCAS3	49411431	58754814	+	+	0	49411710	59445688	+	-	Y	-	-	N	output	1	0	1	1
22576	CTGGGTCAGATTTGAAAATGCAGATTTAAATGATACATCAAGAAATCTGGAATTTCATGAAATACATAGTACTGGGAATGAACCGCCTTTGTTGATTATGATTGGCTACAGTGATGGAATGCAGGTCTGGAGCATCCCTATCAGTGGTGAAGCACAAGAGCTCTTCTCTGTTCGACATGGCCCAATTCGAGCGGCTAGAATCTTGCCTGCTCCACAGTTTG|GAAAATCCCACCAGTGCCCAGTACCACCTCACCCATCTCCACACGTATTCCTCACCGGACAAACTCTGTGCCGACATCACAATGTGGAGTCAGCTATCTGGCAGCAGCCACCGTCTCTACATCCCCAGTCCTGCTCTCATCTACCTGCATCTCCCCAAATAGCAAATCGGTACCAGC…	2	0.600614	0.754724	0.159417	N	N	3.80297	3.17507	3.17507	0	0	0	N	0	N	Y	940	1067	ENSG00000141376	ENSG00000163635	+	-	17	3	59470199	63989138	coding	coding	BCAS3	ATXN7	58754814	63850233	+	+	0	58824640	63981181	+	-	Y	-	-	N	output	1	0	1	1
65616	AGGGTTGGGACTTCGAGGAAATTCAAAACATGCTGGACAATTGCCAAGCTTAGCAAAACTGACAAGGTAGGCCACGATATCATGCAGAGGAGCTATCAGTTGTAGAGTTCGCTTTAAGGCTTTAAAAGCTGCCTTTTCTGGCAGAGTTTTGAACATAACCAGCACTTCAGAAGAATGGGGTATGAACCATCAATTGAGGAAGACTTTTCCATCCGCTGACAGCAAACATCGTGGCCGGGGCTGAAATCTTCTG|GGGTCAGCCTTGAGGCCCTCCTTGGAGTCTCTCAACCCCTTCTTCTCTTGTGGTTGCCCTACCATGAAAAAGGTGTCCCTGATGGTAGGAAAATCTTCCAGAAGATCTCTCAGGCTATTGCAGTATGCCATGATCTGACCCCGAA…	19	1	0.795397	0.790411	N	Y	3.57064	3.33425	3.33425	426	0	0	Y	0	N	N	120	0	ENSG00000203799	ENSG00000233908	-	+	6	6	109676266	109609765	intron	upstream	CCDC162P	RP11-425D10.1	109612231	109609643	+	+	0	109615541	109607718	-	+	N	-	-	N	output	1	0	1	1
61260	TGCTCCTGGAGCCGGCATCCTGCCGGCTCTCACTCCTCCAGACACCATTCACGGTTTTGGTTGGAGCGATGGTCACCACGGGGGGGGTGCTGGGCACGCTGTGGCCCCCAGGGGGGACGATGATAGGGCCCATGGGCACGCGCTTGGGTGTGCTGGCGGGGGAGCTGTGGTTGGTGGCCGGAGAGGACACGGGGGACGACTCGCTGCTCAGTGAGGACC|TGAGGTTCTGGAGCAGAGACGACCAGGTCTTCATGCCCAGCATCCTGCGCCGCCCCCCGGGCCGCGGGACCCGGGGCCTCTAGGAGGGGCTGCCCAGCATGGCCCGCGGCGGAGGCGAGCAGTAGGGGCGTCACGGGGCGGCAGAAGACGGGCCCGGAGGGGGCGGGGGAGACGGGGAT…	9	0.689608	0.976817	0.565925	N	Y	3.26101	3.57593	3.26101	0	0.995444	0	Y	0.170826	N	N	9505	0	ENSG00000131149	ENSG00000264203	-	-	16	16	85709810	85475098	coding	upstream	KIAA0182	AC092377.1	85645015	85475029	+	-	0	85682158	85496731	-	+	N	-	-	N	output	1	0.153846	1	1
48515	GCTGTGGTCATTAAAAACCCTAGTTTAGGATAACAGGTCTGCCTGCATTTCTTCAAGCATGAATTCGGAGTCCTTTAAAAGGTCTCCAAACATCTGCACCCAAGCAAGCCATCCACAGACAAAAATGTTACCAGGAGTAGAACCATTAAGCTGGTCCAGACAAGTTGGACTCCACCATTTCAACT|TCCAGCTTTCTGTCTAATGCCTGTAATTTTAATACAAAATTGTCAGCAAAAAATATTTTAATGGTAGATTGGTGGTACACTGCTTAACCATTAACAGCAAACCACAACTACCCCAGATACATCAGACAGATAGTACATCTCTTCATGATTAAATCTGCTGAACTATGCAACCATCATAGTATCTGTTTTCACATT	14	0.453182	0.940806	0.717196	N	Y	3.71042	3.39488	3.39488	37	0.886784	0	N	0	N	N	0	0	ENSG00000166206	ENSG00000234741	+	+	15	1	27184686	173838020	intron	intron	GABRB3	GAS5	26788693	173833038	-	-	0.886784	26890730	173835325	-	-	Y	-	-	N	output	3	0	1.28571	1
93969	TCCTTCTGTCGGGGCGGGGGCGGGGGCGGGGCCGGCTCCACTCCCAGGGGCGCAGCAGGCGTGGCTGGAGGCGAGAACGCGCCCCCGTGAGCCTCTCCCCACCCCAGGGCCGGCCGAGGACCGAGCGGCCAGAGCGATCCAGGGCGCCTTCCGGCAGCTCCGGGCCAGGAGGGAGCTCGCCCGCCGCCGGGAGGAGCGCCGGGAGTACCTGGAGCAGATGGAGACGCCGCAGAAGGAGGTG|GCCTCACTGGACACAGTGGTGAGCGTGCTGCGCTCGTGGGACCTGAGCCTCACGGAGGCCATGCTCCAGAACATGGAGGCTGAGCAGCAGCGCCGGGCCCAGGAGGCCCAGAGGCACAAGGAGGCCGAGGCTGAGCGGTGTGGAAGGCAGGAGGGGT…	3	0.740794	0.956438	0.79342	Y	Y	3.4797	3.40273	3.40273	0	0	0	Y	0	N	N	0	0	ENSG00000254973	ENSG00000214733	-	-	8	8	144853992	144872629	intron	upstream	RP11-429J17.7	RP11-429J17.8	144840323	144871090	-	+	0	144853791	144871088	+	-	N	-	-	N	output	1	0.097561	1	1
70484	GTGCGCCGCAATGGCTGCCCGCGAGTATCGGAGAGGCGGAGCTCTCAGTCTTTTACAGGACCGGGTCTCCTGATGCCGCCGGTGGTTCCTCGAGGCCCCCTTCCACGCATCCGCCGCCGCTGCTTCATCAGGACTTCATTTCGGTGACGCAGAGCTTTGGCGAGAGCTACGGCAACAGCAAGAACTGCCGGCGGCTCTTGTGCTGCAG|GAGATGAGAGATCGTAGAAATAAAGACACAAGACAAAGAGATGGAAGAAAAGACAGCTGGGCCCAGGGGACCACTACCACCAAGGCATGGAGACCGGTAGTGGCCCCGAATGCCTGGCTGCACTGTTATTTATTTGATACAAGGCAAGGGGGCAGGTAAGAAGTGTGAGTCGTCTCCAGCG	6	0.940504	0.92756	0.813103	N	Y	3.55653	2.90976	2.90976	0	0.983468	0	N	0	N	N	0	452	ENSG00000238824	ENSG00000130653	+	+	9	9	140018060	140444986	upstream	intron	snoU13	PNPLA7	140017961	140354404	-	-	0	140023967	140419741	-	-	N	-	-	Y	output	26	1	12	2
78932	GTGAGCCATAAAATAGGGATGGGGGCCAGGTGCAGTGGCTCACGCCTGTAATCCCAGCACTTTGGGAGGCCGAGGTGGGCGGATCACCTGAGGTCAG|GAGTTCAAGACCAGCCTGGCCAACATGGTGAAACCTCGTCTCTACTAACAATACAAAAAAAAATTAGCTGGGCGTGGTGATGCGCACCTGTAGTCCCAGCTACTCGGGGAGGCTGAGGCAAGAGAATCGCTTGAACCCAGGAGGTGGAGGTTGCAGTGAGCCGAGATCATGCCACTGCACTCCAGCCTGGGCGACAGAGGGAGACTCCATCTCAAAAAAAAAAAAAAGAAAAAAACAAAACAAAAAAACCCACTGTTTTTGGTATACTGC	8	1	0.647446	0.9709	N	N	3.46808	3.73234	3.46808	0	0.27003	0.311155	N	0.0232799	N	N	0	458	ENSG00000109684	ENSG00000185344	+	-	4	12	10686489	124245549	utr3p	utr5p	CLNK	ATP6V0A2	10488019	124196865	-	+	0	10533291	124208863	-	-	Y	-	-	N	output	1683	1	730.167	126
112018	GAACTCCTGGAGACCGCAGGGAGGGATGCAAGCCTGGGCTTCTTTAAGCTGTGTAATGACCTTCTTCATTTTCTCCGCAGCATCAGGGAAGGCAACCTCAAAGGATCCCTGGGCAGCAGCCAGCTCCTGCAGGGCATGGGTCATCTGGGTGAAGGTGTCATGCAGGTGGCTTCTCTCATCATAGT|GGCTCCCGCGGCTCCCGCGTCGCAGGGAAGGGGTCTTCTCCGCCGCCCCGGGCCCGCAGGCCGGGCCCCACCGCCGCCGAGCGCTCTCCATCCTCTCCCCGCCTTCGCCGCACGGCGGCCTCTCCCCTTCCTCCCGCCGTCCCCGCCATCCTCCTTCCCTTCTCCCCGACTCCCTCCGGCCGTCACCTCCTCCCCGGCTCTGCGGTCCGGGGC…	7	1	0.398684	0.825974	N	Y	3.42953	3.0936	3.0936	0	0	0	Y	0	N	N	285	0	ENSG00000182310	ENSG00000207550	-	+	19	19	52215640	52195934	intron	upstream	LINC00085	MIR99B	52196593	52195865	+	+	0	52197731	52192835	-	+	N	-	-	N	output	1	0.436782	1	1
19108	AACCATGTTTCGGAATAGTCTCAAGATGCTGCTTACTGGTGGGAAATCAAGTCGTAAAAACAGGTCAAGTGATGGAGGGAGCGAGGAACCACCGGATCGAAGACAGTCAAGTGTAGACTCTCGCCAAAGCCGCTCTGGGCA|AGAGTCACACTGGTGCTACGAGGTTCAAGCCGAGTCCTCCAACTACCCCTGCTTGGTGCCAGTCAAGTGGGGTGGAAACTGCCAGAAGGACCGCCAGTCCCCCATCAACATCGTCACCACCAAGGCAAAGGTGGACAAAAAACTGGGACGCTTCTTCTTCTCTGGCTACGATAAGAAGCAAACGTGGACTGTCCAAAATAACGGGCACTCAGTGATGATGTTGCTGGAGAACAAGGCCAGCATTTCTGGAGGAGGAC…	135	1	0.910195	0.599354	N	N	3.5591	3.76273	3.5591	0	0	0	N	0	Y	Y	1954	1029	ENSG00000170921	ENSG00000167434	+	-	17	17	61505060	58248260	coding	coding	TANC2	CA4	61086917	58227297	+	+	0	61151375	58232675	+	-	N	-	-	N	output	1	0	1	1
25138	GGAAGAGAAAATATTAGGCAGATAGAGGGTGGGGTGCTCCAGCTCAAGTGAGTAGCTGGGCCAGGTGTCCATGAAGCTGTTGGATATCCCTGTCTCAAAAACCTTGGGAGACTTAGAATGTATGCCTATTCCTCTGCACAGCTTACTCTTTGCATTAAATATTTCCCTCAAAAGTGTTATTTCTGAAACTTAATACAC|TGAAACTCTGTCTCTACTAAAAATACGAAAATTAGATGGGCAGGGAGGCACGCGCCTGTAATCCCAGATATTCGGGAGGCTGAGGCAGGAGAATCGCTTGAACCTGGGAGGCGGAGATTGCAGCGAGCCGAGATCACACCATTGCACTCCAGCCTGGGCGACAGGGCGAGACTCTGTCTCCAAAAAAAAAAAACAAACCC…	9	1	0.550261	0.444986	N	N	3.26767	3.19769	3.19769	0	0	0	N	0	N	N	0	3166	ENSG00000265000	ENSG00000101150	-	+	17	20	60913732	62522898	intron	intron	RP11-453A12.1	TPD52L2	60885861	62496596	+	+	0	60889426	62502268	-	+	Y	-	-	N	output	15	0.994709	6	1
21092	GAAGAGGTTTTTTTCTGGATGGTTTTCTTATCAGCTTTTCACATAACAGTCAAGTAAACCTCGTGGCACTAGCCAGAAATCGTTGCAACTTTGGAACTTCCAAGACAATCTGGCCTCTATCAATGGGCAGACAGCGACCCTCATTCAAAATGAAGCTGCTAGTCAGT|CACATTCGACATTCATTATCTTCACTGGCTACTCGTCCACACTCAGAACGCTGTTCACTGACAAAAAAAATTTGATTTAGTCTAGGTGTGGATTAAATGCTATGCTCAATCATAAAGTACTAAAACAACACATACCTGTTAAAAGTGTCAGGTTTTAACCAAGCGATTTTCCATTAAATATTCTCCCAGATGTTCTGGAAGTTTTTTCGTGTATCTAACAAAAAAAAGTAA…	11	0.722935	0.574903	0.789151	N	Y	3.60426	3.4744	3.4744	0	0.94026	0	N	0.68338	N	N	236	0	ENSG00000198740	ENSG00000203875	-	+	17	6	47439835	86388451	intron	intron	ZNF652	SNHG5	47366568	86370710	-	-	0.94026	47416972	86387537	+	-	Y	-	-	N	output	1	0	1	1
112014	AGCTCGGGCTGAGTTGTATTTTTCCACTGAGCGCCGCAGGCTCTCTGCCGCCTTCTTGGTTTTAGTCTCCGCCTTGTCCATCTCCTTCTGGCTGGTACTCTCCCTCCGCAGCCGCTCCTGGTCCATGCAACGGTTCAGGTAGTTCTCGCGGGACTTGGGCAGGAGCTGGCTGACGCCCGAGAGTACCTGCACAGCATCCAAGGTGCTCACCACTTCCTCCTTGCA|CTCCAGCACAGGGCCAGCACCCAGGATGGTCCTCTCGACGCCGCTGGCGTAGCCCTTCTGGCTGAGGGCGGTGAGGCAGTGGATGAGGAAGTTGGTGCTCTGGGTCTTGCCGGAGCCGCTCTCACCCGAGATCACGATGCACTGGTTCACGCGCTTCCTGAGCATGGTGTAGT…	13	0.361042	0.557858	0.190757	N	N	3.42949	3.41104	3.41104	0	0	0	Y	0	N	Y	195	1023	ENSG00000130475	ENSG00000099331	-	+	19	19	17899377	17324103	coding	coding	FCHO1	MYO9B	17858527	17212466	+	+	0	17881234	17213367	-	+	N	-	-	N	output	1	0	1	1
19099	GCTGGAGGAGGGGGGTCAGTTAAATGAAAGCATGGACCATGGGGGAGTTGGACCATATGAACTTGGCATGGAACATTGTGAGAAATTTGAAATCTCAGAAACTAGTGTGAACAGAGGGCCAGAAAAAATCAGACCAGAATGTTTTGAGCTACTTCGGGTACTTGGTAAAGGGGGCTATGGAAAGGTTTTTCAAGTACGAAAAGTAACAGGAGCAAATACTGGGAAAATATTTGCCATGAAGGTGCTTAAAAAGG|GAGAAAACTGGTTGTCCTGGATGTTTGAAAAGTTGGTCGTTGTCATGGTGTGTTACTTCATCCTATCTATCATTAACTCCATGGCACAAAGTTATGCCAAACGAATCCAGCAGCGGTTGAACTCAGAGGAGAAAACTAAATAAG…	9	0.581209	0.899788	0.665982	N	N	3.29959	3.27552	3.27552	0	0	0	N	0	Y	Y	7274	30113	ENSG00000108443	ENSG00000062716	+	-	17	17	58027925	57919616	coding	coding	RPS6KB1	VMP1	57970447	57784553	+	+	0	57992064	57917129	+	-	N	-	-	N	output	1	0	1	1
66888	TAGCAGTCCTTCTTCCTACCTGAAGCCCCAGGGCTTCAGGAAGAAACATTTGTTCTCATCTACCAAAAACCTGGCTGCTCAGTCTTGGAAGTAACCTGGGGAAGGAAGTGGGATGTCTCATGACAGGTGGCTCTTTGAGTCTTCTACCAAGAACTCTCTGAAGTCCATGTCTCCGCCATCCTACCAACCACTGTT|CTGAGATACCTGTTCCTTTGTCCAGATCACCTTTTGAGATATCAGTGGAAGAATTAATACTTCATAATCCTGAAAGCCAAATTTAGGGTTTGAAATAGCACAGCCCACTATCTTGCCTGTTAAGATAATGATTATATCCAAAATAACCTCTGTATTAGATTCACTTATGAGGTAAGTAGGGTAGAAGACACGTTGGTGAAA	5	0.777974	0.845405	0.755651	N	Y	3.6189	3.37655	3.37655	0	0.994885	0	Y	0.00251889	N	N	0	0	ENSG00000228492	ENSG00000230590	+	+	X	X	73424477	73513362	intron	intron	RAB11FIP1P1	FTX	73422669	73467699	+	-	0	73423744	73494177	+	-	N	-	-	N	output	1	0	1	1
114403	ACCTTTAGGGTATTGTTCTGTTACAATAACAGGAATTCCTAAAATCCGGGCCCCTTGCAACAATCTCTGTCCCACGCTAATAATATCCCCAAAATACTTGATGGCTGGTCTGAACCTTTCCTGCATATCACAGCAGAAAAACACAGTGCTTGAAGGTGTAAGATTTCCCAGGGTAGTGAG|CATGACCATCTTTCGTGGATAGAAAGATGTTTACAATTCATTATGTTTTGTATTTCAGAATTTTCATGTATCTCATCAGGAAGTTTCTGTCCAGGGCTGTGTCTGGTTCATTTTTAAATAAATGGACTCCTGGAGTGAAAGAAAAAAAAAACAAAATTATAAACTAT	2	0.410703	0.327627	0.5	Y	Y	3.47808	3.54872	3.47808	0	0	0	N	0	Y	N	1022	0	ENSG00000066583	ENSG00000264563	-	+	5	5	128449721	128433459	coding	upstream	ISOC1	MIR4633	128430386	128433381	+	+	0	128440649	128420050	-	+	N	-	-	N	output	1	0	1	1
5777	TTTTTTTTTTTTTTTTTTTTTTTTTTTTTTTTTTTTTTTTTTTTTTTTTTGAGATGGAGTCTCCCTCTGTTGCCCAGGCTGGAGTGCAGTGGCACAATCTCGGCTCACTGCAACCTCTGCCTCCCAGGTTCAAGCAATTCTCCTGCCTCAGCCTCCCAAGTAGCTGGGACTACAGGCGCCCGCCACCACGCCCGGCTAATTTTTGTATTTTTAATAGAGACAGGG|GTTTCACCATGTTGGCCAGGCTGGTCTCAAACTCCTGACCTCAAGTGATCCACCTGCCTTGGCCTCCCAAAGTGCTGGGATTACAGGCATGAGCCACTGTGCCCGGACTCAACCAGATTGTTTTAACACAGTGTTGCTTTCACCAACTTGATTCGG	3	0.999047	0.845327	0.874037	N	N	3.40791	3.52039	3.40791	0	0.482128	0.443768	N	0.328685	N	N	58	31	ENSG00000178105	ENSG00000140025	-	-	11	14	108811657	90421121	utr3p	intron	DDX10	EFCAB11	108535752	90261013	+	-	0.379833	108792796	90315096	-	+	Y	-	-	N	output	7000	1	1782.4	160
13903	TCGATGGAATTGTGCAAGACCTCTTCAAAGCGTGTCGTCTTCAGCTGTCCAGCGTAAGAATTTCCCATCTTCAAGAGGATGGAGTCTTCTGTTTAAAATGGCATCTCAGATTCGGTGCAAAAGCCTGGCTCCACGCAAGGTAGAAGGTGAAACAGCTGCAAGGAGGAAGGGCCGTGTAGCCTTCGCTCAGCAGAGACGAAGAAAGGGTGGCTGTCCTCAGCTGCAGCTACT|CGGGCCCTTTGTCCTCCGGCCGCCGCGGCCCCGCTCCTGAGCGCCCGCCGCCGACGGAGGCTAGCCCAGCCTACAGGCTGAGCTCGCGGCCGCAGCGCCAGGCCCCGCACCCGGACCTGGCCCCGGCCCCGGCCACGGCGCGGGGCGCTCGGCAAAGCCCGGATCTC…	5	0.98787	0.739888	0.464407	N	Y	3.47912	2.8323	2.8323	0	0	0	Y	0	N	N	15666	965	ENSG00000196208	ENSG00000169016	-	-	2	2	11782914	11606297	utr5p	upstream	GREB1	E2F6	11674242	11584501	+	-	0	11696578	11623087	-	+	N	-	-	N	output	1	0.165746	1	1
57224	GCTGGAGAAAACCACATCACTTTAAGAATCCAAATTGTAAGAGCTAAATTCACAACGAGGATGATGAGTAAAAGAAGAACAAACAAGTAGAGACAGCGCTTTCTCCAGCCATAAATGCCAATTTTGTAGACATACTGATTCTCTGGCCTCTCTATGCAGATGCCTTCTGTGGCTGTAGTGTACTGCTCACGCACCAT|CTGCTGTACTTCTTGGAGTCCCGGGGCGCAAACAGCCGCTGCATTTCCCTTCATTCCCGACGGGATGACACCACAGTCTTCTCCCCAGACAGCGCGGGCCTCTGCTCCGTCCTTCCTCAGCGACCGCAGCGACGACTCTGCTCCAGGGCGGGGGAGCAGCTTCCCAAGCCGCGGGCGCCCACTTCCCCGCCCGGACTCCGG…	13	1	0.853662	0.678211	N	Y	3.67953	3.55873	3.55873	0	0	0	Y	0	N	N	665	0	ENSG00000102683	ENSG00000207157	-	-	13	13	23899304	23726825	coding	upstream	SGCG	RNY3P4	23755091	23726725	+	-	0	23777834	23734785	-	+	N	-	-	N	output	1	0	1	1
114509	AGCATAAGCTGGTAGAAATGTTACAACTTGTTCATAAACTTTTTCCAAATCTAAAGATGTATTTGGTTTTAAAATAATAGAAGCCATTCCTGCTCTTCCTTCATAACCTGATATAGCCACACCATAGACGTTTGCTTCCTGTATGAAATCCAACATTCCAATAACATCAGCAACCTCAGTGGTTGCGACATTTTCTCCTTTCCATC|AGGCCACCTCCACAGGTGCTGAAAGAAGCCAGCGAGCCAGGGTGCCGCAGCACAGCTCCGGTGTAGAAGCAGCCTGCGTCTGGTGGCGCGGGAGGTTGCGGGGCGGATGCTGCCCCCGTGGGGCCGGGGCCGGGATTTGGCCGCTGTTCCACTGCGAAGCGCGGCGCCAGGAAGCGGCCGTCTCTCCGGAGC…	21	0.9449	0.822559	0.291909	N	N	3.56233	3.37462	3.37462	0	0	0	N	0.409632	Y	Y	79	860	ENSG00000113396	ENSG00000145808	-	+	5	5	128369335	129074376	coding	coding	SLC27A6	ADAMTS19	127873706	128795958	+	+	0	128364038	128797450	-	+	N	-	-	N	output	1	0	1	1
25180	GCCCTCGCCAGCCTTGGCCGGTCCGCCTGACTCAGCAGCCCAGGCGTGGAAACCAGGGAGAAAGGAGGGAAAAGTTGAGAAGCTGCAGGATCACACAGGGTGAGCAACGAGGCGTAGACGTCTTAACAATGATAATAATCCCTCACGCCGCACACTGCTCTACCCTTTACAAGGTGCTTTCACAGCCATTTGCTCCATGAATCCTCACAACACC|CCTCGGCCCCAGGCTCGGGGGTCAGGAAGAGCGCGAGCTCGCGCGCCCCGCTGCGCATGGGCTCCGGCTGATCAGCGTCCACGAGCAGCATCAGGAGGGCGACGGGGTCCGGCTGGCGGAGGCTGCCTGGGAGCCCGTGGTTGCGCCCGGGCCTCGGAGCCCCGCCCCCGGTCCGCTGCATGCC…	3	0.801438	0.477642	0.0443625	N	N	3.30484	3.15848	3.15848	0	0	0	N	0	N	Y	940	55	ENSG00000141376	ENSG00000124243	-	+	17	20	59470199	49493714	intron	intron	BCAS3	BCAS4	58754814	49411431	+	+	0	59430949	49411710	-	+	Y	-	-	N	output	1	0.316901	1	1
25062	ACAATAGGTATGAGATATTCAGAGAGCACCACTGGAAAATTTGATCTGTTTTCTTGTAAAAAAATGGCAATAGGAGGAATCTGTTCCATCAGCTCAGTCCGCACTGTGGGCTCTGCATCTTCTGACAATCTGACTACAATCTCCATTACCGTGAGGAAGTCTTCTTCATTGTTACCGAAGTCCCGGAAGATATCAAGCAGCCCTCTGGCAATAAT|ATACCATCAGGTAGATGATCAGTAGACACTTTCTGCATGATGCTGCTTGTAATATTAGTCACTGGAGTATATCCAAGAATTAGATTAGAAAGAGTAAACTTGTCCATAGGATTGAGTTCTATATTAGGCACTTCTTCATATTTCTTATTTGGATGCATCATGCTAATTAATATTAACCAAAAT…	36	0.762168	0.582499	0.591809	N	N	3.56233	3.55401	3.55401	0	0	0	N	0	N	N	1331	4272	ENSG00000124224	ENSG00000154265	-	+	20	17	56884495	67323385	coding	intron	PPP4R1L	ABCA5	56806188	67240452	-	-	0	56847927	67309229	+	-	Y	-	-	N	output	1	0	1	1
48519	AAGCAAGCCATCCACAGACAAAAATGTTACCAGGAGTAGAACCATTAAGCTGGTCCAGACAAGTTGGACTCCACCATTTCAACTTCCAGCTTTCTGTCTAATGCCTGTGTGCCAATGGC|TTGAGTTAGGCTTGCTCTTTAGGACCTGGGAAGAAACAACTTCATGTGAACTTAGGTGTACTCTCTATGTTCCCCAACTCACCATTTTGGGTGCCTCAGTTAAGATAATGGTGGTTAAGATCCTCATCATTCTAGCACTCAAGAGTAGCAAATAAACTGTCATCATTGTGGCACATCCAATGGCTTTAAACCTTTTTGAGAGGGAATTTTCAACTTACTTCAGTAGCTATTCTCATCCTTCCTTGGGGACACAACTAGAAAACAAAAAG	15	1	0.874476	0.988306	N	Y	3.53722	3.46808	3.46808	122	0.932946	0	N	0.823983	N	N	0	0	ENSG00000166206	ENSG00000234741	+	+	15	1	27184686	173838020	intron	intron	GABRB3	GAS5	26788693	173833038	-	-	0.932946	26890695	173835681	-	-	Y	-	-	N	output	1	0	1	1
70315	CAGTGGAGTCAGTATCGAGCCTGACCACCGCAAGCCAGGAAGCAGGTGAAGTGCCCAGCGCTGGAGTGCAGCGTGCCACGAGGAGGGCGGTCGGTGCTTCCCTCCTCGGGCTGTGGGCACATGGGGCCCCGCAGGTTCCTTGGAGGAGCCCTGAGCTGGGAGGCAGCAAAGGCTGACCTATCAAAGCCTCCCGGAGGCCACCGTGCTGGGTACCAGGACTCACCTCTGACAAGCAGGAGA|AGACACGTCATATCCTGCCCTCCCCACCGCCGCCGCCGGAAGACTTGGAGCCTCTTACTGTCAAGCCACGTGAACACACTCCAGGGTCGGACCAGAATCTCTTTAACAATTGTTTGGGTCGGAGAAGAGGCCTAGGAAGAAGCCATAAAAGCGGACTC…	9	0.277126	0.537405	0.680947	Y	Y	3.60463	3.37655	3.37655	0	0	0	Y	0	N	N	2481	1325	ENSG00000165688	ENSG00000148384	+	+	9	9	139318213	139334274	utr3p	downstream	PMPCA	INPP5E	139305110	139323071	+	-	0	139318127	139321425	+	-	N	-	-	N	output	1	0	1	1
13878	GACTTCAGCTGGCAGCGCAATAGAAGCGGCTGAGCGGCGAGGATACACGCAGCTGAGTGTCAGAGACAATGGATAGATGCGGCTAACTTCAGACGGTGCGGCTTCAGAGAGGGACCTGGCCGGAGACTGCCGGGCTTCAGAGAAAGCTCACGTTCCCATCTGCTTTCCAGCCTCCCTTTCCGCTGAGAGCCACCCACCGCTCAATGAAGTCTTCCGCATTCATCACCTTTCAAAC|GGAAATAAAACTTTAACCAAAAGAGCATGGGCAGATATTTCCCGGATCTGAACAGGAATAGCTGGTGTCTGGACTCTATGAAGAATCTTCATGTGCAGTGATAGAAGAATAAACACATTTGTAAGTACCTCTTCTCTATGGATTATTCTAAATCTTCATT	8	0.812593	0.971502	0.84332	Y	Y	3.4849	3.17664	3.17664	0	0.993766	0	N	0	Y	N	0	0	ENSG00000236209	ENSG00000204792	-	-	2	2	75151973	75165545	downstream	intron	AC104135.2	AC104135.3	75146682	75145275	-	+	0	75136299	75158544	+	-	N	-	-	N	output	1	1	1	1
18929	TGGAGTTAATGATAGATAGGATGAAGTAACACACCATGACAACGACCAACTTTTCAAACATCCAGGACAACCAGTTTTCTCCCTGTGGTGTGCCCATTTCGCTTTTGTGGTGAAGCTTCTGCCGTTGAGCCTCCAGGTACTCCTGAAATGGCTTCTGCAGAGATGGACCTATGCCGGGGACAGCA|CTTCAATTCTTGCAATCTTTACACATCTGGCAGGAAACTGTAGAAAGCAGATCCCATTTATAGGAAAGATGAATATCGCTGATACCCTTTCAATAGTCCCACGGCGACAACTTAGGCGGCAAGAATGAAGTGTGGGATGTGGGAACGAAGACTTCACAGTGTGTGGTCCCGTCCTCTCACCACCGTAATGAGAAATGACACCTCAGTTTGGAG…	10	0.557184	0.836608	0.371175	N	N	3.6036	3.41849	3.41849	0	0	0	Y	0.271864	N	N	30113	0	ENSG00000062716	ENSG00000224738	-	+	17	17	57919616	57195628	coding	intron	VMP1	AC099850.1	57784553	57183959	+	+	0	57915656	57184952	-	+	N	-	-	N	output	1	0	1	1
57225	TTTAACCTGCCTGTGACCTCCCCTTCTGAGTTGCGCGCATTTACAGTCACATTCTGGGTTGATTGTAGAAGCAGAGATGAGTCCACTCTGGAGTGTATTTCTTTGGCATACAATGGGAATAAAAATTCTGATTCCCCTTCCAAGCGCAGTCCATCTTTTGTTACACACAAGTGGCCCATTCCTGC|CTGCTGTACTTCTTGGAGTCCCGGGGCGCAAACAGCCGCTGCATTTCCCTTCATTCCCGACGGGATGACACCACAGTCTTCTCCCCAGACAGCGCGGGCCTCTGCTCCGTCCTTCCTCAGCGACCGCAGCGACGACTCTGCTCCAGGGCGGGGGAGCAGCTTCCCAAGCCGCGGGCGCCCACTTCCCCGCCCGGACTCCGGGCGGTGCTGGCC…	14	0.945476	0.338776	0.388758	N	Y	3.52617	3.55873	3.52617	0	0	0	Y	0	N	N	665	0	ENSG00000102683	ENSG00000207157	-	-	13	13	23899304	23726825	coding	upstream	SGCG	RNY3P4	23755091	23726725	+	-	0	23808750	23734785	-	+	N	-	-	N	output	1	0	1	1
70520	GCCCTCGTTCCCAGTGTAGAAGAAGATGGGCCCCTCGCCCCGGACCCAGAACCTGTCCGACACCAGGAAGCGCTGAGGGAAGGTCTTGTTGCCGAAGCGCTCGAAGTTGAAGTGGTCCAGACGCTGCTGGAAGAAGCGCTCCTGGAAGCCGGGGTCCGGGGCCCTGCGGG|CCTGCAGCACAAGAGCCGCCGGCAGTTCTTGCTGTTGCCGTAGCTCTCGCCAAAGCTCTGCGTCACCGAAATGAAGTCCTGATGAAGCAGCGGCGGCGGATGCGTGGAAGGGGGCCTCGAGGAACCACCGGCGGCATCAGGAGACCCGGTCCTGTAAAAGACTGAGAGCTCCGCCTCTCCGATACTCGCGGGCAGCCATTGCGGCGCACAGAACCGTCCGCGTGTGAG…	5	0.223222	0.334853	0.179905	Y	Y	3.11808	3.54396	3.11808	0	0.994131	0	Y	0.688962	N	N	5837	0	ENSG00000176978	ENSG00000238824	-	+	9	9	140009629	140018060	coding	upstream	DPP7	snoU13	140004994	140017961	-	-	0	140009028	140023966	+	-	N	-	-	N	output	1	0	1	1
44238	CTGGGGAAAAGGTTTCTGGGTTTGAGGAGAGAAGGGAGGTCAGTGTGCCTGGAGCAGAGTGAGCCAAGGAGAGAGAAGTGGGGAACGAGGGAACAGAGGATGAGAGGGAAGTGCAGGTATATCTGGCAGGACCTTGGGAGCCAGGGTAAGGGCTGGAGTTCTATTCCAAGAGGAGTAGAAAG|ACCTCCAGGTACTGGAAAAGCCAAGGTGACAAGATACTGGAGCAGGCCCCAAGCATACCACAGCAGCCCTATGGAAAAGTAGCCTGACTGCTATGTGGGTACCTGTTTCCATATCTGCTCCCTGGATGGGTTATCATTACTGTGTTCCAGCAACGCCCTGCCAGAGCTATCAAGCCAGGAGCACCTCAGCAACTCCCAGTACAGAGCCACCA	9	1	0.910018	0.434075	N	N	3.33359	3.6172	3.33359	0	0	0	N	0	N	N	1067	0	ENSG00000163635	ENSG00000230932	+	+	3	1	63989138	106624001	intron	upstream	ATXN7	RP5-947P14.2	63850233	106623379	+	-	0	63933690	106735582	+	-	Y	-	-	N	output	1	1	1	1
98836	CCCGTCTGGAAAGTGAGGAGCGCCTCTGCCCGGCCGCCATCCCATCTAGGAAGTGAGGAGCGCCTCTTCCCAGCCGCCATCCCATCTAGGAAGTGAGGAGCGTCTCTGCCCGGCCGCCCATCGTCTGAGATGTGGGGAGCGCCTCTGCCCCGCCGCCCCGTCTGGGATGTGAGGAGCTCCTCTGCCCGGCCGCGACCCCGTCTGGGAG|AAAGAAGGTGATTAATTCTGCCTAAGTTCGACACGATCCCATGAGACGACCCTGCCATCCAGAGAAGCACAATCTTCAGCCTTCAAGACACTTTGGACTTTGACTATTGAGTTTCTAAATTTAAAAACTAAATTGAGTGTCCTTAGAACCAATTTATCTTGAGGAGGATATCATTTTTTGAGGAGTTAAA…	56	0.772456	0.754401	0.857441	N	Y	3.22167	3.75744	3.22167	0	0.898211	0	N	0.928748	N	N	256	0	ENSG00000108587	ENSG00000234752	+	-	17	10	28854610	8956559	utr3p	upstream	GOSR1	RP11-428L9.1	28804380	8939952	+	+	0	28850379	8925081	+	-	Y	-	-	N	output	50	1	11.6667	3
13896	TGCCTGATGTTCAAACACCTGGTACACAAACCATCGGAGGAGAGAGTAAGAGAAATAATTATCAATGCTGTTCGGATAGAACAGGAGTTCCTCACTGAGGCCTTGCCTGTGAAGCTCATTGGGATGAATTGCACTCTAATGAAGCAATACATTGAGTTTGTGGCAGACAGACTTATGCTGGAACTGGGTTTTAGCAAGGT|GCTGGGAGACCGTGAAGTGCAAAGCAGATGGAGTCCAGGCCCTCGGGGAGACAGCACGCCAGTGAGGGAGATGGAGACCAATCACCCACCCAGTGTGCGGGGATGAGAAGCTCGGGAAGGTCTGACCAGCCTTACGTCTTGAAAGGGAATCCCCTGCTTCTGCGTGTCAGGTGTTACTCGGGGTGCGCCAGTGG	9	0.738417	0.783724	0.709987	Y	Y	3.5136	3.44041	3.44041	0	0.994858	0	Y	0.259611	N	Y	1007	23	ENSG00000171848	ENSG00000163009	+	-	2	2	10271545	10351851	coding	utr5p	RRM2	C2orf48	10262455	10281509	+	+	0	10269281	10281981	+	-	N	-	-	N	output	2	0.531073	1.5	1
93986	GGCCAGGACAGGGGTGTTCCTGGCCTCGGCCTTCTTCCACGAGTACCTGGTGAGCGTCCCTCTGCGAATGTTCCGCCTCTGGGCGTTCACGGGCATGATGGCT|CAGGATCCGGTTTGACTGCACCAGTGAGATCAGGAACTGAATGAGCTGTGGAGAGAGAGGACACAGTTACCCCGGCCCTTGTGGGGCCCCCGCCGGCCCTCTGGCCCTGCCCCCACCTTGTTGACGACTTTCTGTTGCTGGGCATGCTTCTGCCGAAGGCTGGCCACCTCCCGCCACAGAGCCTCATTCTCACTGCAACAGACCAGGCTGGGTCAG	7	0.0580404	0.838356	0.741615	Y	Y	3.56233	3.63656	3.56233	0	0	0	Y	0	N	N	1817	1876	ENSG00000185000	ENSG00000185122	+	+	8	8	145550573	145538385	coding	coding	DGAT1	HSF1	145539954	145515280	-	+	0	145540519	145535051	-	+	N	-	-	N	output	1	0	1	1
70559	CGCGACGAAGGCCGAGTTGTTGGCGAAGGCCCACACGTCGCCCTCGTTCCCAGTGTAGAAGAAGATGGGCCCCTCGCCCCGGACCCAGAACCTGTCCGACACCAGGAAGCGCTGAGGGAAGGTCTTGTTGCCGAAGCGCTCGAAGTTGAAGTGGTCCAGACGCTGCTGGAAGAAGCGCTCCTGGAAGCCGGGGTCCGGGGCCCTGCGGGC|ATTCTACCATCTGTCTCTGTGGCTCTGCTGACTCCAGGTACGTCATATCAGTGGAATCCTACAGCATTTTGTCCTTTTTTTTTTTCGAGACAGAGTCTCACTCTGTTGTCCAGGCTGGAGTGAAGTGACACGATCTCGGCTTACTGCAACTTCCGCCTCCTGGGTCCAGGCCATTCTCCTGTCTCAGC…	25	0.831526	0.411078	0.328565	Y	Y	3.08871	3.49375	3.08871	0	0.995249	0	Y	0	N	N	5837	0	ENSG00000176978	ENSG00000238824	-	+	9	9	140009629	140018060	coding	downstream	DPP7	snoU13	140004994	140017961	-	-	0	140009099	140012372	+	-	N	-	-	N	output	60	0.724638	8.84615	1
18851	GTGCCCGTTATTTTGGACAGTCCACGTTTGCTTCTTATCGTAGCCAGAGAAGAAGAAGCGTCCCAGTTTTTTGTCCACCTTTGCCTTGGTGGTGACGATGTTGATGGGGGACTGGCGGTCCTTCTGGCAGTTTCCACCCCACTTGACTGGCACCAAGCAGGGGTAGTTGGAGGACTCGGCTTGAACCTCGTAGCACCAGTGTGACT|CAGCTCTTTTGTTCCATCCCCTTCTAACAGGTGGCATCTCCACAGAAAGCGACTGTGCTTTTGAGCCAGACTACGCTGTCCCGCCACTTCCAGTGAGTGAAGGTATGCAGCACATTCGGATTATGGAGGGCATGTCTCGCTCTCTTCCATCCTCCCCCTTACTCACACATCAGTCTATCAGTGTTCGGCTCC…	17	1	0.190737	0.409274	N	N	3.79144	3.47912	3.47912	0	0	0	N	0	N	N	1029	1954	ENSG00000167434	ENSG00000170921	-	-	17	17	58248260	61505060	coding	intron	CA4	TANC2	58227297	61086917	+	+	0	58232675	61176506	-	-	N	-	-	Y	output	1	0	1	1
250	TGGAGACAGACACATTCAAATTGCACTGCTACCAGACACTGACAGGGATCAAGTTTGTGGTTCTAGCAGATCCTAGGCAAGCTGGAATAGATTCTCTTCTCCGAAAGATTTATGAGATTTACTCAGACTTTGCCCTCAAGAATCCATTCTATTCCTTAGAAATGCCTAT|CAGCCCGAGGAGGACCCCGGATGTAGAGGAGCTCATGGCCTGCGTCCACCCACAGTCTTCTGCCCTGCTCCCTTTTTTCTGAATGCCAAGCTGGGGCCTCTCTTGCTCAGCCTTCCGTTCACCCAGGATTGCCTATTGTTGTCTGAGTCCCAGCTGGGGAAAGGCCCACGCATCCTGGGTG	3	0.523906	0.612005	0.565004	N	N	3.39591	3.38912	3.38912	0	0	0	N	0	Y	N	410	6	ENSG00000196655	ENSG00000177103	+	+	11	11	118896164	117688240	coding	intron	TRAPPC4	DSCAML1	118889142	117298489	+	-	0	118892593	117386961	+	-	N	-	-	N	output	1	0	1	1
60881	CTCTGGGCTCCTCCGCCTGTTTGGCGAGCTTGCGCAGCGCGGCGGCAAAGCTGGAGGATGGCGCGGCCTGGGCCGACAGCGCGCTGCTGGTGGCGGGGCTGCCGCTGGGCACCAGGGCGCCATTGAGCGGCGAGGGGGTGAGGGGGTTGACGGTGGCGGTGGTCCTGGTCGCGGTGGAAAGCATCCCTAGCGAAGGGGACTTGGGCTCATGGCTCATGC|TGAGGTTCTGGAGCAGAGACGACCAGGTCTTCATGCCCAGCATCCTGCGCCGCCCCCCGGGCCGCGGGACCCGGGGCCTCTAGGAGGGGCTGCCCAGCATGGCCCGCGGCGGAGGCGAGCAGTAGGGGCGTCACGGGGCGGCAGAAGACGGGCCCGGAGGGGGCGGGGGAGACGGGGAT…	15	0.38306	0.734976	0.517658	N	Y	3.51001	3.57593	3.51001	470	0.995444	0	Y	0	N	N	9505	0	ENSG00000131149	ENSG00000264203	-	-	16	16	85709810	85475098	coding	upstream	KIAA0182	AC092377.1	85645015	85475029	+	-	0	85667520	85496731	-	+	N	-	-	N	output	1	0.130081	1	1
112189	AGTGGCTGCTGGAAGGATGACCTCCAGAAGGAACTGAGTGATATATGGTCTGCTGTGCACGTGCTGCAGAACTCCATAGACAGCCTCACTTTGTGCTCGGGGGCCTGTCCCAAGGCCTCGAGCCTAAGAGGCCACAAGGGGCACCAGTGCCTGAGCCCTCCACTCCCCTCCTGGGACTCTGACTCCGACTGTGACCAGGACCTCTCCCAGCCACCTTTCAGCAAGAGCGGCCGCTCCTTCCCACCCG|AGTGAGTGTCGTGGTTGGGGTGCTGGACCCAGAGTGCCTACCCTCGCCTGCCTGGGCCTCAGTTTCCACATCTGCACAATGGGGGTGACCATCCCTGCCCTGCTGGCTGCCAGGAGCGGCTGTGAGTCTTCAGGCGTGGATGCAGCCTGGG…	12	0.0295237	0.361278	0.602196	Y	Y	3.21233	3.32056	3.21233	0	0	0	Y	0	N	Y	596	956	ENSG00000183401	ENSG00000105520	+	-	19	19	11465620	11476374	coding	utr5p	CCDC159	LPPR2	11455360	11466062	+	+	0	11465372	11467478	+	-	N	-	-	N	output	1	0.488506	1	1
67991	TTAAAAACAAAAGATCCTAGCGGTCCTCATCTCTACCATGGACTACCAGAGGGAAGGCAGCACCTCTCATCACCCAGGGGGATGGCCTCCAGTCAGCTGGGTGGGGAACACAGAGCCCTGCCCAGAGGCTTGAACCTGGCACCACAGGGGTCTGGAATTACACAGAAGACGGGTGACAGCCAAGGTGGATCATGAAC|GGTGGACTTCAGGGCTCCACTCTGCCACTGTCAACATACAGTCCCTCCAGAGAAGTACCCCTCATGTTACAAATGGGGCACGTTCACCAGACTCAGCTTCAGGACAAGACCCCAGGTCATTCCCAACTGAGGCTCCGAGGTGCAGGAGCTCCGTCCTGTCTGTAAAACTCCCTCAGTTTTCGGCTCTGGGTTTGGTGGGGG…	12	0.519716	0.714234	0.602196	Y	Y	3.58338	3.55401	3.55401	0	0	0	Y	0	N	N	135	0	ENSG00000230454	ENSG00000232352	+	+	3	3	50300790	50304803	intron	intron	U73166.2	U73167.7	50297735	50304073	+	-	0	50300494	50304099	+	-	N	-	-	N	output	1	0.0421053	1	1
18763	CAAGGCGGGAGGATCGCTTGAGGTCAGGAGTTCAGTACCAGCCTGGGCAACATAGCGTGAAACCTCATCTCTACAAAAAATAATTCAAAGGCTGGGTGCAGTGACTCACGCCTGCAAGTCCCAGCACTTTGGGAGACCAAGAGGGGCAGATCACTTGAGGTCAGGAGTTCCAGAACAGCATGGCC|AAATACTAGCCGTTAAGCCTGTTTAGATCACTGCCTAGGGGGTAGGAAGGAAAATTTAACTCTATAATGTTTGACTAAAATGTGCACATTTCTGAAGATGGAGAATTATTTACAAGACTGTTACCGAGAAAGGGAATTGCTAGGCTGTCTTGTTGCTGATCTTCTCCCACACCCTCTTTTCCTCTTTTGTACATA	20	0.875999	0.570728	0.43767	N	Y	3.61145	3.61936	3.61145	0	0.82209	0	Y	0	N	N	1069	30113	ENSG00000182628	ENSG00000062716	-	-	17	17	57232630	57919616	intron	intron	SKA2	VMP1	57187312	57784553	-	+	0	57199784	57906927	+	-	N	-	-	N	output	72	0.58	6.28571	1
39048	GCCCTCCCTGTAGTGGAAGAAGGGGAGGTTCTCTCACACTCTCTAGAAGCAGAGCACAGGTTATTGAAAGCTATGGGTTGGCAGGAATATCCTGAAAATGATGAGAATTGCCTTCCCCTCACAGAGGATGAGCTCAAAGAGTTCCACATGAAGACAGAGCAG|GTCTTGGCTGGTTTCAGGAAACGGGTCCCATCCCATGGACTCCCACTCTGGGGAGCCTGCGCTCCTGCCCTGTGGGACCTGTGACATGGTTTTCCGCTCCTCAGCTCTGTTAGCCACCCATACTCAGCGCTTCTGCATTGGCCACCCGACCCAAGAGATGACATTTGGAGCACAGGCATCAGTTGCCACTG	3	0.0169468	0.90682	0.664779	Y	Y	3.3091	3.43152	3.3091	0	0	0	Y	0	N	N	864	38	ENSG00000159592	ENSG00000159588	+	-	1	1	46153785	46089729	coding	utr5p	GPBP1L1	CCDC17	46092976	46085716	-	-	0	46095248	46089615	-	+	N	-	-	N	output	1	0	1	1
83361	ACATACACATAAACTTATGTGTACATACATACATGTTGCAGTCCATTGGTGATATTTTAGAGCACTCTTTCTCCTCTTTTCACTCTGTGAATTCTCTTCTCTTCCTTTACTCCAAGTACTTGCAAAGTCCTCATATGCTTTGTCACCTTAAGGACATGGAAGCAGCTTCTGCAATGC|TGCTCTTAGCCGCAGGTACGAGTTTCGTGGCAGCGCCTCCGCTCTGCTAGCCCGGGGCCCGGGTCGGCCTAACGTCACTTGGCTCGGCTGACTCAGATGACCCGGTTTCTAGTGACGAAGCAAAAGTGGGGCTTTTTCCCTTTTCTAGTCTGAAGCTCTCAGGAGGAAAGAAAAAAAAAAGTCTGTATTCTCCAGTCTCCCGGGGTTGAACTTTGGGTCAG…	10	0.970643	0.786351	0.259516	Y	N	3.7072	3.59785	3.59785	0	0	0	N	0	Y	N	0	112	ENSG00000259087	ENSG00000139865	+	+	14	14	38036300	38510647	intron	utr5p	RP11-356O9.2	TTC6	38025363	38065052	-	+	0	38033423	38065212	-	+	N	-	-	N	output	1	0.0425532	1	1
44570	CCACCTCGGCCGCCGCAATGGCGACGGTCGGGGAGCGCAGGCCTCTGCCCAGTCCTGAAGTGATGCTGGGACAGTCGTGGAATCTGTGGGTTGAGGCTTCCAAACTTCCTGGGAAGGACGGGACAGAATTGGACGAAAGTTTCAAGGAGTTTGGGAAAAACCGCGAAGTCATGGGGCTCTGTCGGGAA|GGTTAAGGTACCAAAAATGCAACATCCTGAAATAAGGAGGTGTTCAAACAATCCAGGTGGCGTCTTCATTACTTGGGGACCAGATGTGCTGTGACAATTGTGCTCAGTGATTGAAGTGACACCCAGGTCATATATACCCAGGGTGGAGGGGTTCTGGGGTCCTTCATTTGAAGTGTGATATG	55	0.231521	0.953535	0.477009	N	N	3.34984	3.53193	3.34984	0	0	0	N	0	N	N	1067	0	ENSG00000163635	ENSG00000230932	+	+	3	1	63989138	106624001	coding	upstream	ATXN7	RP5-947P14.2	63850233	106623379	+	-	0	63898900	106758926	+	-	Y	-	-	N	output	1	1	1	1
24630	AGACAATCTAGAATATGATAGTGACGGAAATCCAATTGCACCTACCAAAAAAATCATTGATCCTCTTCCCCCCATTGATCATTCAGAGATTGACTATCCACCATTTGAAAAAAACTTTTACAATGAGCATGAAGAGATAACCAACCTCACTCCACAGCAGTTAATAGATCTCCGGCATAAGCTCAATCTTCGGG|CCAGGGTGGGTATATGGTGGTCAGCTTTCACCATGAAGACAAAGACAAGGGGACGGTGGAACAAGATGGAAGGTGGCTGGATCCATGGATACCTTCATGAACTAATGTATCTAGTGGCCCTGTTTCAACACCTTCTACTGGACTGTTATATGAAAGAGGAATCAACTACCTTATTCCAGCCAACTTATGTTA	16	0.59867	0.935247	0.268165	N	N	3.59528	3.55807	3.55807	0	0	0	N	0	N	N	8405	475	ENSG00000198231	ENSG00000197496	+	-	17	20	61896677	45364965	coding	downstream	DDX42	SLC2A10	61850963	45338126	+	+	0	61883895	45369288	+	-	Y	-	-	N	output	1	1	1	1
55012	TATAAAATTTTAATATCATTTTGTATTTTTAATATGTCTGAATTTTAACATTACTTTTATGTATAGACATTCTTAAAATCATATAGTTAGTTAAGTGGCTCAATTGCTGTGACACATGAAGTTGAAGCCCATGATCACAGTTGGCTGGCAGCAGAGTTAGGACATGAACCTGGGCCTTCTGAGTTC|ATTCCAGAAATGGAATGGTCTCAAATATTAAGAATGGATTTTAAATGTTAACCTTCAATAACTACCTCTCAGATGCTCCCTCAATTTCTTCTGCCTCCCTACCTTTTTAAAAATGACTTTTTTCCTCATCCTAAGAGAAGAACCTGCTTGTTTTAGAAAACATGTTATGTTATTTAAAATATTTATTTTAGAAAAATATCTTAGAGAAGTAA…	1	1	0.259633	0.229796	Y	N	3.71042	3.36613	3.36613	0	0	0	N	0	Y	N	2066	5585	ENSG00000134759	ENSG00000141424	+	+	18	18	33757909	33709348	intron	intron	ELP2	SLC39A6	33709407	33688495	+	-	0	33715458	33694615	+	-	N	-	-	N	output	1	0.456693	1	1
65787	GATCCCACTACCTCTTGCGTGCTAAGCAAGCGCTCTACCACTTGAGCTAATTCCCCACATCAGGGCAGCATTATTTATTGTTAGCAGGTGGCCTGGAACACAGGTGATTTCAGGGCCTTCAGCAGGAAAGCAGGGCTCTAAGAGCAGATCTTCTCATTGATGGGCCAGGGCAAACAGCAGTGGCTACTCATTGT|CTTAAGGAACTCAAGAGAAGAATAATAGTCTGTTATGTCTACCCAGACATTTTCTATTTCTGCTTTTGTTCCTTCATTGATGATGTTCTAAGTTTCCTTCTGGTATCACTTTTCTTATCTCAAACCTTTGCTAATTCTTTTCCAGCAGTTTTGCTAGGACTGAGAATGTATTTATTTACCTTCCAATGAGAATGCAT	11	0.509323	0.722643	0.818134	Y	Y	3.5	3.50632	3.5	0	0.994859	0	N	0.989717	N	N	0	201	ENSG00000261584	ENSG00000241549	-	+	6	6	26688192	26924333	intron	downstream	RP11-457M11.5	GUSBP2	26686469	26839263	+	-	0	26687347	26794231	-	-	N	-	-	Y	output	14	1	10	6
[truncated: 15 more columns]

[truncated: 2 more sheets: TopHatFusion - Edgren, TopHatFusion - ENCODE]
