# Supplementary material for: JAFFA: High sensitivity transcriptome-focused fusion gene detection
Source: Genome Med. 2015 May 11;7(1):43. doi: 10.1186/s13073-015-0167-x (PMC4445815; doi:10.1186/s13073-015-0167-x)
Supplement: Additional file 5: — JAFFA commands. This script provides commands to reproduce the results from JAFFA and other tools shown in the manuscript. [file 13073_2015_167_MOESM5_ESM.zip]

Archive with 1 entries (1 files):
- 13073_2015_167_MOESM5_ESM.sh
