# Supplementary material for: JAFFA: High sensitivity transcriptome-focused fusion gene detection
Source: Genome Med. 2015 May 11;7(1):43. doi: 10.1186/s13073-015-0167-x (PMC4445815; doi:10.1186/s13073-015-0167-x)
Supplement: Additional file 5: — JAFFA commands. This script provides commands to reproduce the results from JAFFA and other tools shown in the manuscript. [file 13073_2015_167_MOESM5_ESM.zip › 13073_2015_167_MOESM5_ESM.sh]

#!/bin/bash

#############################################################
## Commands used to produce the results in the JAFFA paper
#############################################################

### Installation of JAFFA
echo "*****************"
echo "Installing JAFFA"
echo "*****************"
wget https://googledrive.com/host/0B1FwZagazjpcQU9IaURTVzd6Ym8/JAFFA_1.06.tar.gz --no-check-certificate
tar -zxvf JAFFA_1.06.tar.gz
rm JAFFA_1.06.tar.gz
cd JAFFA_1.06
./install_linux64.sh

### Installation of reference files needed by JAFFA
echo "Installing JAFFA's reference files (this takes a bit longer)"
wget https://googledrive.com/host/0B1FwZagazjpcQU9IaURTVzd6Ym8/JAFFA_REFERENCE_FILES_HG19_GENCODE19.tar.gz --no-check-certificate
tar -zxvf JAFFA_REFERENCE_FILES_HG19_GENCODE19.tar.gz
rm JAFFA_REFERENCE_FILES_HG19_GENCODE19.tar.gz
# Lets get the human genome. If you already have this, you can skip this
# step and just specify the file name in JAFFA_stages.groovy.
wget http://hgdownload.cse.ucsc.edu/goldenPath/hg19/bigZips/chromFa.tar.gz
tar -zxvf chromFa.tar.gz
cat chr*.fa > hg19.fa
rm chromFa.tar.gz chr*.fa
JAFFA=$PWD
cd ../

### FusionMap simulation
echo  ""
echo "***************************************************************************"
echo "Running JAFFA on the FusionMap simulation (this should take a few minutes)"
echo "***************************************************************************"
mkdir FusionMap ; cd FusionMap
wget http://omicsoft.com/fusionmap/Software/FusionMap_2014-10-17.zip
unzip FusionMap_2014-10-17.zip
rm FusionMap_2014-10-17.zip
mkdir Hybrid ; cd Hybrid
$JAFFA/tools/bin/bpipe run $JAFFA/JAFFA_hybrid.groovy ../FusionMap_2014-10-17/TestDataset/input/*gz
mkdir ../Assembly ; cd ../Assembly
$JAFFA/tools/bin/bpipe run $JAFFA/JAFFA_assembly.groovy ../FusionMap_2014-10-17/TestDataset/input/*gz
mkdir ../Direct ; cd ../Direct
$JAFFA/tools/bin/bpipe run $JAFFA/JAFFA_direct.groovy ../FusionMap_2014-10-17/TestDataset/input/*gz
cd ../../

### BEER simulation (no fusions)
mkdir BEERS ; cd BEERS
wget https://googledrive.com/host/0B1FwZagazjpcQU9IaURTVzd6Ym8/BEERS_1.fastq.gz --no-check-certificate
wget https://googledrive.com/host/0B1FwZagazjpcQU9IaURTVzd6Ym8/BEERS_2.fastq.gz --no-check-certificate
$JAFFA/tools/bin/bpipe run $JAFFA/JAFFA_direct.groovy *fastq.gz
cd ../

### MiSeq simulation (120 fusions)
mkdir MiSeqSim ; cd MiSeqSim
wget https://googledrive.com/host/0B1FwZagazjpcQU9IaURTVzd6Ym8/MiSeqSim_1.fastq.gz --no-check-certificate
wget https://googledrive.com/host/0B1FwZagazjpcQU9IaURTVzd6Ym8/MiSeqSim_2.fastq.gz --no-check-certificate
$JAFFA/tools/bin/bpipe run $JAFFA/JAFFA_direct.groovy *fastq.gz
cd ../

### Download SRA tools
wget http://ftp-trace.ncbi.nlm.nih.gov/sra/sdk/2.4.2-4/sratoolkit.2.4.2-centos_linux64.tar.gz -O sratoolkit.2.4.2.tar.gz
## the line above assumes you are running centos. If you are running Ubuntu, use the line below instead
#http://ftp-trace.ncbi.nlm.nih.gov/sra/sdk/2.4.2-4/sratoolkit.2.4.2-ubuntu64.tar.gz -O sratoolkit.2.4.2.tar.gz
tar -zxvf sratoolkit.2.4.2.tar.gz
rm sratoolkit.2.4.2.tar.gz

### Edgren dataset
echo  ""
echo "*********************************************************************************************"
echo "Running JAFFA on the Edgren dataset (takes a few hours and runs the four samples in parallel)"
echo "*********************************************************************************************"
mkdir Edgren ; cd Edgren
files="SRR064438 SRR064439 SRR064440 SRR064441 SRR064286 SRR064287"
for f in $files ; do
   wget ftp://ftp-trace.ncbi.nlm.nih.gov/sra/sra-instant/reads/ByRun/sra/SRR/SRR064/$f/$f.sra
   ../sratoolkit*/bin/fastq-dump --split-3 --gzip ${f}.sra
done
cat SRR064438_1.fastq.gz SRR064439_1.fastq.gz > BT-474_1.fastq.gz
cat SRR064438_2.fastq.gz SRR064439_2.fastq.gz > BT-474_2.fastq.gz
cat SRR064440_1.fastq.gz SRR064441_1.fastq.gz > SK-BR-3_1.fastq.gz
cat SRR064440_2.fastq.gz SRR064441_2.fastq.gz > SK-BR-3_2.fastq.gz
mv SRR064286_1.fastq.gz MCF-7_1.fastq.gz ; mv SRR064286_2.fastq.gz MCF-7_2.fastq.gz
mv SRR064287_1.fastq.gz KPL-4_1.fastq.gz ; mv SRR064287_2.fastq.gz KPL-4_2.fastq.gz
rm SRR*
$JAFFA/tools/bin/bpipe run $JAFFA/JAFFA_assembly.groovy *.fastq.gz
cd ../

### ENCODE dataset
echo  ""
echo "*******************************************************"
echo "Running JAFFA on the ENCODE dataset (takes about a day)"
echo "*******************************************************"
mkdir ENCODE ; cd ENCODE
wget ftp://ftp-trace.ncbi.nlm.nih.gov/sra/sra-instant/reads/ByRun/sra/SRR/SRR534/SRR534293/SRR534293.sra -O MCF-7_ENCODE.sra
../sratoolkit*/bin/fastq-dump --split-3 --gzip --maxSpotId 20000000 MCF-7_ENCODE.sra
$JAFFA/tools/bin/bpipe run $JAFFA/JAFFA_direct.groovy *.fastq.gz
cd ../

### gliomas dataset
echo  ""
echo "*********************************************************************************"
echo "Running JAFFA on the gliomas dataset (takes about a day and runs 12 in parallel )"
echo "*********************************************************************************"
mkdir gliomas ; cd gliomas
files="SRR934744 SRR934746 SRR934774 SRR934868 SRR934871 SRR934875 SRR934887 \
       SRR934902 SRR934915 SRR934918 SRR934929 SRR934930 SRR934947"
for f in $files ; do
   echo "wget ftp-trace.ncbi.nlm.nih.gov/sra/sra-instant/reads/ByStudy/sra/SRP/SRP027/SRP027383/$f/$f.sra"
   echo "../sratoolkit*/bin/fastq-dump --split-3 --gzip ${f}.sra"
done
rm SRR*.sra
$JAFFA/tools/bin/bpipe run $JAFFA/JAFFA_direct.groovy *.fastq.gz
## downsampled files were created by taking the first n reads as shown below.
#files=`ls SRR*_1.fastq.gz | sed 's/_1.fastq.gz//g'`
#for i in $files ; do
#   for j in 1 2 ; do
#      gunzip -c ${i}_${j}.fastq.gz | head -n 40000000 | gzip > ${i}-10mil_${j}.fastq.gz
#      gunzip -c ${i}_${j}.fastq.gz | head -n 20000000 | gzip > ${i}-5mil_${j}.fastq.gz
#      gunzip -c ${i}_${j}.fastq.gz | head -n 8000000 | gzip > ${i}-2mil_${j}.fastq.gz
#      gunzip -c ${i}_${j}.fastq.gz | head -n 4000000 | gzip > ${i}-1mil_${j}.fastq.gz
#   done
#done
## then JAFFA was run on each (in a different directy) like so:
# mkdir 10mil ; cd 10mil ; $JAFFA/tools/bin/bpipe run $JAFFA/JAFFA_direct.groovy ../*-10mil_*.fastq.gz

### PacBio
echo  ""
echo "*******************************************************"
echo "Running JAFFA on the PacBio dataset (takes a few hours)"
echo "*******************************************************"
mkdir PacBio ; cd PacBio
wget http://datasets.pacb.com.s3.amazonaws.com/2013/IsoSeqHumanMCF7Transcriptome/IsoSeq_MCF7_polished.fusion.fasta
wget http://datasets.pacb.com.s3.amazonaws.com/2013/IsoSeqHumanMCF7Transcriptome/IsoSeq_MCF7_polished.unimapped.fasta
cat *.fasta > PacBio.fasta
rm IsoSeq*
$JAFFA/tools/bin/bpipe run $JAFFA/JAFFA_direct.groovy PacBio.fasta
cd ../

echo  ""
echo "********"
echo "Finished"
echo "********"

### Details of Read length and layout
## Single-end reads were created by taking the files ending in "_1.fastq.gz"
## 50bp reads were created by trimming the final 50bp
## We downsampled to a half by selecting very second read, to a quarter by selecting
## every 4th read etc. This was different to the gliomas dataset where we just took the first
## n reads. Below is an example of JAFFA being run on single-end 100bp data. 
#$JAFFA/tools/bin/bpipe run -p readLayout=single $JAFFA/JAFFA_direct.groovy MCF-7_ENCODE_40mill_1.fastq.gz

######################### Other tools ######################################################
## Below we describe how the other fusion finder tools were run in our comparisons. In all 
## cases we used the default configuration and reference file database.
############################################################################################

## FusionCatcher version v0.99.3d was run with the associated reference data, ensembl_v77d,
## on each fastq pair in the same way. Below is an example for BT-474 from the Edgren dataset
#/home/nadia/fusioncatcher/bin/fusioncatcher -p 1 -d /home/nadia/fusioncatcher/data/current/ -i \
#    BT-474_1.fastq.gz,BT-474_2.fastq.gz -o FusionCatcher_BT-474
## Results were obtained from the file FusionCatcher_BT-474/final-list_candidate-fusion-genes.GRCh37.txt

## SOAPfuse was also run in the same way for all samples. e.g.:
#perl /home/nadia/SOAPfuse-v1.26/SOAPfuse-RUN.pl -c /home/nadia/SOAPfuse-v1.26/config/config.txt \
#       -fd ./ -l sampleBT-474.list -o outputBT-474
## where the file "sampleBT-474.list" contained the tab separated line "B  Lib-B  BT-474  50" 
## and the BT-474_*.fastq.gz files were located in the subdirectory B/Lib-B/.
## The read length (50) was adjusted for each sample.
## Results were taken from the file outputBT-474/final_fusion_genes/B/B.final.Fusion.specific.for.genes

## deFuse required unzipped fastq files:
#gunzip BT-474*
#/home/nadia/defuse-0.6.2/scripts/defuse.pl -c /home/nadia/defuse-0.6.2/scripts/config.txt \
#   -1 BT-474_1.fastq -2 BT-474_2.fastq -o BT-474
## Results were taken from BT-474/results.filtered.tsv

## TophatFusion was run with the parameters described on their website for the Edgren dataset:
# /home/nadia/tophat-2.0.13.Linux_x86_64/tophat -p 1 --fusion-search --keep-fasta-order --bowtie1 \
#   --no-coverage-search --max-intron-length 100000 --fusion-min-dist 100000 --fusion-anchor-length 13 \
#   --fusion-ignore-chromosomes chrM,chrUn_gl000220 --mate-std-dev 80 -r 50 -o tophat_BT474 \
#   /home/nadia/hg19_bowtie_index/hg19 BT-474_1.fastq.gz BT-474_2.fastq.gz
# tophat-fusion-post --num-fusion-reads 1 --num-fusion-pairs 2 --num-fusion-both 5 -p 1 /home/nadia/hg19_bowtie_index/hg19
#
## Note that we also excluded "chrUn_gl000220" since we found that tophat reported a large number
## of false positives from this chromosome. The parameters --mate-std-dev and -r were adjusted as 
## described in the supplementary methods section of our manuscript for each sample.
